# Supplementary material for: A large-scale experiment on New Year’s resolutions: Approach-oriented goals are more successful than avoidance-oriented goals
Source: PLoS One. 2020 Dec 9;15(12):e0234097. doi: 10.1371/journal.pone.0234097 (PMC7725288; doi:10.1371/journal.pone.0234097)
Supplement: S1 Data — (XLSX) [file pone.0234097.s001.xlsx]

## Sheet: Blad1
ID	RESOLUTION_CATEGORY	NUMBER_OF_RESOLUTIONS	GOAL_TYPE	GROUP	SEX	AGE	BELIEF	BBQ	PPS	GSE	MARITAL_STATUS1	MARITAL_STATUS2	CHILDREN	OCCUPATION	PREVIOUS_RESOLUTIONS	EDUCATION	SUCCESS1M	BELIEF1M	BBQ1M	SUCCESS2M	BELIEF2M	BBQ2M	SUCCESS3M	BELIEF3M	BBQ3M	SUCCESS4M	BELIEF4M	BBQ4M	SUCCESS5M	BELIEF5M	BBQ5M	SUCCESS6M	BELIEF6M	BBQ6M	SUCCESS7M	BELIEF7M	BBQ7M	SUCCESS8M	BELIEF8M	BBQ8M	SUCCESS9M	BELIEF9M	BBQ9M	SUCCESS10M	BELIEF10M	BBQ10M	SUCCESS11M	BELIEF11M	BBQ11M
1	16	1.0	2	3	6	46.0	80.0	68.0	34.0	29.0	2	0	1	1	4	7	70.0	40.0	71.0	60.0	70.0	61.0	70.0	80.0	75.0				20.0	30.0	75.0	20.0	10.0		60.0	70.0	85.0							60.0	50.0	58.0	60.0	40.0	68.0
2	5	2.0	1	1	6	56.0	80.0	54.0	26.0	29.0	1	1	2	1	1	3	90.0	90.0	64.0													70.0	70.0	72.0
3	3	1.0	1	3	6	28.0	60.0	38.0	49.0	33.0	1	1	0	1	4	6	70.0	70.0	45.0
4	5	1.0	1	3	6	32.0	70.0	73.0	19.0	30.0	0	0	0	1	4	6	90.0	80.0	80.0	100.0	90.0	68.0	90.0	90.0	84.0	60.0	70.0	74.0	80.0	70.0	77.0	70.0	60.0	77.0	90.0	90.0	84.0	70.0	70.0	84.0	70.0	70.0	88.0	70.0	70.0	84.0	80.0	70.0	80.0
5	5	3.0	1	2	3	52.0	90.0	84.0	16.0	31.0	1	1	2	2	0	6	90.0	80.0	88.0	70.0	70.0	96.0	70.0	70.0	92.0	80.0	80.0	92.0	70.0	80.0	92.0	70.0	80.0	92.0	70.0	80.0	84.0				80.0	80.0	88.0	70.0	70.0	92.0	70.0	70.0	92.0
6	5	2.0	1	3	3	29.0	70.0	49.0	29.0	36.0	1	1	0	1	3	6	100.0	70.0	60.0	80.0	60.0	54.0
7	5	2.0	1	2	6	33.0	50.0	68.0	40.0	30.0	1	1	1	1	4	6	90.0	60.0	67.0	90.0	70.0	59.0	80.0	80.0	58.0	80.0	70.0	53.0	70.0	80.0		60.0	70.0	76.0	50.0	50.0	72.0	60.0	50.0	60.0	40.0	30.0	84.0	30.0	20.0	48.0	20.0	20.0	58.0
8	1	2.0	2	1	3	61.0	80.0	70.0	19.0	37.0	1	1	2	2	0	6	90.0	90.0	88.0													90.0	80.0	53.0
9	12	1.0	2	1	6	45.0	30.0	77.0	17.0	33.0	2	0	1	1	3	6	100.0	50.0	85.0													60.0	60.0	76.0
10	5	1.0	1	1	6	33.0	80.0	39.0	27.0	37.0	0	0	0	2	2	5	100.0	80.0	72.0													20.0	30.0	84.0
11	16	1.0	2	3	6	39.0	40.0	42.0	30.0	27.0	1	1	1	1	0	4	50.0									0.0	10.0	63.0	0.0	0.0	74.0	0.0	0.0	52.0													0.0	0.0	56.0
12	5	1.0	1	3	6	27.0	80.0	57.0	38.0	28.0	1	1	0	1	2	6	90.0	70.0	61.0	90.0	80.0	58.0	90.0	80.0	68.0	80.0	90.0	65.0	80.0	80.0	48.0	60.0	70.0	71.0	70.0	70.0	57.0	70.0	70.0	66.0	80.0	80.0	56.0	70.0	80.0	67.0	70.0	80.0	80.0
13	1	3.0	2	2	3	29.0	80.0	78.0	13.0	40.0	1	1	1	2	0	6	60.0	80.0	74.0
14	7	1.0	1	1	6	55.0	70.0	81.0	22.0	30.0	0	0	0	1	3	6	30.0	30.0	88.0
15	5	1.0	1	3	6	45.0	60.0	68.0	42.0	36.0	1	1	1	2	1	3	70.0	60.0	76.0	60.0	50.0	30.0	90.0	100.0	54.0	90.0	100.0	60.0	100.0	90.0	54.0	100.0	100.0	54.0	90.0	80.0	48.0	100.0	100.0	56.0
16	13	2.0	1	2	3	54.0	80.0	76.0	40.0	26.0	1	1	1	2	2	6							70.0	70.0	76.0				70.0	60.0	68.0	70.0	70.0	66.0										70.0	80.0	63.0
17	15	2.0	2	1	3	28.0	60.0	48.0	29.0	29.0	1	1	0	2	3	1	70.0	80.0
18	7	3.0	2	1	6	40.0	80.0	53.0	30.0	30.0	1	1	1	5	4	7	80.0	80.0	62.0													70.0	60.0	60.0
19	5	1.0	1	2	3	28.0	80.0	64.0	23.0	30.0	0	0	0	1	1	6	80.0	80.0	63.0	60.0	80.0	54.0	70.0	70.0	60.0				60.0	40.0	66.0	70.0	60.0	60.0	60.0	60.0	63.0	70.0	60.0	68.0	60.0	50.0	60.0				50.0	50.0	57.0
20	16	1.0	2	1	6	27.0	90.0	54.0	17.0	31.0	0	0	0	1	3	4	90.0	90.0	51.0
21	16	1.0	1	3	6	46.0	30.0	54.0	24.0	33.0	1	1	1	1	4	6	100.0	90.0	68.0	90.0	80.0	72.0	100.0	90.0	62.0	90.0	100.0	62.0	30.0	30.0	48.0							60.0	70.0	56.0	70.0	10.0	52.0
22	7	1.0	2	3	6	44.0	70.0	45.0	33.0	28.0	1	1	0	1	4	6													20.0	20.0	31.0
23	5	1.0	1	3	6	48.0	70.0	48.0	27.0	27.0	1	1	1	1	2	7
24	7	5.0	1	2	6	33.0	60.0	58.0	27.0	31.0	1	1	0	1	0	3	60.0	60.0	48.0	40.0	50.0	58.0	60.0	30.0	60.0	60.0	50.0	48.0	80.0	50.0	51.0	90.0	70.0	62.0	90.0	40.0	40.0	50.0	0.0	33.0	60.0	60.0	16.0				80.0	50.0	24.0
25	5	1.0	2	1	6	60.0	30.0	81.0	38.0	34.0	1	1	2	1	4	6	60.0	50.0	84.0
26	5	1.0	1	3	6	42.0	50.0	42.0	49.0	23.0	1	1	1	1	4	4	60.0	30.0	49.0				30.0	30.0	54.0	30.0	20.0	59.0	30.0	30.0	54.0	20.0	20.0	27.0	20.0	20.0	38.0	60.0	30.0	50.0
27	5	2.0	1	1	6	46.0	40.0	64.0	30.0	31.0	1	1	1	1	4	6	80.0	80.0	68.0													70.0	70.0	88.0
28	16	1.0	2	3	3	35.0	70.0	72.0	42.0	29.0	2	0	1	0	4	5	80.0	70.0	51.0	80.0	70.0	33.0	40.0	30.0	32.0	70.0	70.0
29	5	2.0	1	2	6	46.0	50.0	24.0	46.0	35.0	1	1	1	2	4	1	70.0	80.0	50.0							20.0	10.0	65.0	70.0	30.0	33.0	70.0	90.0	45.0				30.0	40.0	28.0	60.0	60.0	11.0	90.0	50.0	49.0	70.0	80.0	33.0
30	5	2.0	1	1	3	29.0	100.0	48.0	34.0	29.0	0	0	0	1	2	6	60.0	60.0
31	2	5.0	1	2	3	22.0	100.0	85.0	23.0	38.0	0	0	0	0	0	4	100.0	100.0	89.0	100.0	100.0	88.0	100.0	100.0	89.0	100.0	100.0	89.0	100.0	100.0	89.0	100.0	100.0	89.0	100.0	100.0	96.0	100.0	100.0	96.0	100.0	100.0	92.0	100.0	100.0	96.0
32	5	1.0	1	3	3	37.0	70.0	53.0	33.0	31.0	1	1	0	1	2	6	80.0	80.0	51.0	80.0	80.0	40.0
33	5	2.0	1	2	6	42.0	80.0	29.0	45.0	27.0	1	1	1	1	4	6	90.0	90.0	14.0	70.0	90.0	29.0	90.0	90.0	33.0	70.0	100.0	30.0	90.0	100.0	29.0							90.0	100.0	25.0	90.0	90.0	31.0
34	7	2.0	1	1	6	42.0	30.0	34.0	43.0	24.0	1	1	1	1	2	6	70.0	40.0	26.0
35	5	1.0	1	1	6	27.0	60.0	64.0	30.0	31.0	1	1	0	1	2	6	60.0	70.0	64.0													50.0	40.0	66.0
36	16	1.0	2	3	6	27.0	90.0	54.0	39.0	29.0	0	0	0	1	0	6	90.0	80.0	46.0	50.0	60.0	54.0	70.0	70.0	56.0	70.0	60.0	67.0				70.0	50.0	70.0
37	16	1.0	2	1	3	51.0	60.0	78.0	23.0	29.0	1	1	0	1	2	6	70.0	80.0	63.0													60.0	60.0	60.0
38	5	3.0	1	3	6	38.0	100.0	50.0	34.0	33.0	1	1	1	1	4	5	80.0	80.0	60.0
39	5	2.0	1	2	6	45.0	70.0	40.0	26.0	30.0	1	1	1	1	4	4	70.0	70.0	51.0				80.0	70.0	53.0	80.0	70.0	39.0				80.0	80.0	55.0	60.0	70.0	70.0										70.0	70.0	65.0
40	16	1.0	2	3	6	36.0	70.0	69.0	38.0	30.0	1	1	1	1	2	6	40.0	70.0	59.0	60.0	50.0	28.0	60.0	70.0	84.0	80.0	90.0	76.0	80.0	90.0	64.0	60.0	70.0	64.0	40.0	30.0	60.0	60.0	60.0	64.0	60.0	50.0	76.0	30.0	30.0	52.0	30.0	10.0	72.0
41	5	2.0	1	1	3	33.0	70.0	61.0	31.0	36.0	1	1	1	1	4	6	90.0	90.0	81.0
42	10	1.0	1	2	6	47.0	90.0	70.0	25.0	33.0	1	1	1	2	4	6	100.0	90.0	64.0	100.0	90.0	84.0	100.0	90.0	80.0	100.0	100.0	80.0	100.0	90.0	57.0	90.0	90.0	63.0	80.0	90.0	78.0	100.0	90.0	92.0	90.0	100.0	80.0	90.0	100.0	88.0	90.0	100.0	88.0
43	14	3.0	2	1	3	46.0	40.0	36.0	39.0	28.0	1	1	1	1	4	7	90.0	80.0	38.0													30.0	30.0	28.0
44	5	1.0	1	2	3	80.0	80.0	61.0	27.0	30.0	1	1	2	6	4	5	100.0	80.0	63.0	100.0	80.0	74.0	100.0	100.0	84.0	100.0	100.0	67.0	100.0	90.0	66.0	100.0	100.0	53.0	100.0	100.0	67.0	100.0	100.0	74.0	100.0	100.0	54.0	100.0	100.0	54.0	100.0	100.0	67.0
45	1	1.0	1	3	3	43.0	50.0	36.0	43.0	31.0	0	0	0	1	3	6	80.0	50.0	27.0	60.0	50.0	30.0	40.0	30.0	32.0	50.0	40.0	40.0	30.0	30.0	46.0
46	12	1.0	1	1	6	49.0	70.0	23.0	20.0	34.0	1	1	1	2	0	6	100.0	80.0	48.0													50.0	50.0	47.0
47	1	2.0	1	1	6	37.0	30.0	36.0	47.0	28.0	1	1	1	5	4	5	60.0	30.0	70.0													0.0	10.0	74.0
48	5	1.0	1	2	99	38.0	80.0	39.0	34.0	26.0	1	1	1	1	2	4	90.0	80.0	57.0	70.0	70.0	62.0	90.0	80.0	54.0	90.0	90.0	44.0	80.0	80.0	48.0
49	2	1.0	1	2	6	53.0	80.0	41.0	25.0	29.0	1	1	2	1	4	3	60.0	60.0	38.0	80.0	80.0	50.0	80.0	80.0	44.0				90.0	90.0	46.0							100.0	100.0	51.0	100.0	100.0	51.0	100.0	100.0	48.0	100.0	100.0	60.0
50	5	1.0	1	3	6	64.0	70.0	55.0	44.0	26.0	2	0	2	1	3	3	70.0	90.0	55.0	60.0	60.0	53.0				30.0	50.0	57.0	60.0	50.0	64.0	70.0	70.0	47.0	60.0	50.0	57.0				70.0	60.0	67.0	50.0	30.0	33.0
51	10	3.0	1	1	6	56.0	70.0	32.0	33.0	27.0	0	0	2	1	4	3	60.0	0.0	18.0													30.0	0.0	25.0
52	16	3.0	2	1	3	48.0	30.0	51.0	30.0	30.0	1	1	0	1	2	4	80.0	50.0	32.0													0.0	0.0	34.0
53	5	1.0	1	1	3	46.0	30.0	23.0	16.0	31.0	1	1	0	1	2	1	70.0	30.0	27.0													90.0	90.0	52.0
54	15	1.0	2	2	3	31.0	80.0	43.0	47.0	31.0	1	1	1	1	0	0	100.0	90.0	44.0
55	5	1.0	1	1	3	27.0	80.0	71.0	30.0	33.0	1	1	1	1	1	5	80.0	80.0	67.0													90.0	90.0	80.0
56	5	2.0	1	2	6	34.0	40.0	64.0	36.0	27.0	0	0	1	1	4	6	60.0	30.0	78.0
57	5	1.0	1	3	6	29.0	40.0	45.0	19.0	30.0	0	0	0	1	4	5
58	5	1.0	1	3	6	37.0	60.0	64.0	44.0	25.0	1	1	1	5	4	6	80.0	70.0	60.0	80.0	80.0	58.0	90.0	90.0	60.0	90.0	90.0	60.0	80.0	90.0	56.0				70.0	70.0	44.0	20.0	50.0	45.0							10.0	0.0	48.0
59	6	1.0	1	3	6	31.0	100.0	62.0	40.0	26.0	2	0	0	1	2	4	100.0	100.0	67.0	90.0	90.0	70.0	80.0	80.0	67.0	80.0	80.0	85.0				70.0	60.0	73.0	80.0	70.0	64.0	80.0	80.0	77.0	80.0	80.0	82.0	80.0	80.0	70.0	80.0	80.0	78.0
60	7	2.0	1	1	6	33.0	70.0	65.0	50.0	29.0	0	0	0	1	3	4	70.0	70.0	49.0													90.0	80.0	43.0
61	12	4.0	1	2	3	48.0	70.0	67.0	36.0	23.0	1	1	0	1	4	6	80.0	50.0	63.0				60.0	50.0	74.0
62	8	1.0	2	1	6	45.0	90.0	51.0	43.0	22.0	1	1	1	1	4	6	100.0	70.0	46.0
63	7	1.0	1	3	6	30.0	40.0	59.0	27.0	24.0	1	1	1	5	4	6	0.0	20.0	34.0	30.0	20.0	34.0
64	5	1.0	1	2	6	46.0	100.0	70.0	33.0	31.0	1	1	1	1	0	5	100.0	100.0	62.0	80.0	100.0	74.0										70.0	70.0	75.0							0.0	0.0	19.0
65	16	1.0	2	1	6	53.0	30.0	67.0	46.0	27.0	0	0	2	1	4	6	90.0	70.0	62.0													30.0	0.0	71.0
66	16	1.0	2	2	6	24.0	100.0	34.0	26.0	32.0	1	1	0	1	2	1	70.0	70.0	92.0
67	5	2.0	1	2	6	38.0	60.0	67.0	28.0	37.0	1	1	1	1	3	6	90.0	70.0	64.0	70.0	70.0	65.0	70.0	70.0	64.0	50.0	50.0	65.0	30.0	30.0	65.0				30.0	30.0	77.0	80.0	70.0	66.0				30.0	30.0	74.0	30.0	30.0	85.0
68	7	2.0	1	1	6	50.0	70.0	30.0	25.0	33.0	1	1	2	1	3	1	70.0	70.0	35.0
69	16	1.0	1	3	6	50.0	100.0	26.0	33.0	29.0	1	1	1	1	4	4
70	16	1.0	2	2	3	66.0	60.0	27.0	29.0	32.0	1	1	2	1	4	6	90.0	60.0	49.0	80.0	50.0	38.0	90.0	30.0	35.0	80.0	50.0	27.0	80.0	50.0	27.0	60.0	30.0	48.0	70.0	30.0	57.0	70.0	60.0	48.0	70.0	20.0	68.0	90.0	60.0	66.0	60.0	0.0	54.0
71	7	1.0	2	3	6	56.0	90.0	63.0	26.0	28.0	1	1	2	1	4	4	70.0	60.0	33.0													10.0	10.0	46.0
72	7	2.0	2	2	6	51.0	80.0	24.0	47.0	22.0	2	0	1	1	4	7	80.0	80.0	23.0	60.0	60.0	26.0	60.0	60.0	16.0							60.0	70.0	36.0
73	12	1.0	1	3	6	50.0	100.0	62.0	22.0	30.0	0	0	1	1	4	4	80.0	80.0	58.0	80.0	80.0	54.0	80.0	100.0	45.0	80.0	80.0	43.0	70.0	70.0	62.0	60.0	80.0	48.0	90.0	90.0	42.0	80.0	90.0	27.0	80.0	80.0	46.0	90.0	90.0	32.0	90.0	90.0	36.0
74	15	3.0	2	1	3	53.0	30.0	80.0	19.0	36.0	1	1	1	1	2	4	30.0	30.0	46.0													20.0	10.0	36.0
75	1	1.0	1	3	6	25.0	30.0	12.0	58.0	21.0	1	1	0	0	4	4	70.0	70.0	36.0
76	12	1.0	2	3	6	18.0	70.0	74.0	37.0	33.0	0	0	0	0	4	1	0.0	10.0	42.0	10.0	10.0	84.0	0.0	0.0	54.0	0.0	0.0	54.0	0.0	0.0	96.0				0.0	0.0		0.0	0.0	96.0	0.0	0.0	75.0	0.0	0.0	96.0	0.0	0.0	89.0
77	8	1.0	2	2	6	43.0	50.0	88.0	35.0	33.0	1	1	1	1	4	5	70.0	50.0	77.0	70.0	70.0	67.0	90.0	90.0	88.0	100.0	60.0	88.0	80.0	50.0	70.0	40.0	30.0	92.0	40.0	30.0	84.0				60.0	20.0	78.0	20.0	20.0	92.0	20.0	10.0	92.0
78	5	2.0	1	2	6	56.0	70.0	84.0	18.0	35.0	1	1	2	2	4	6	90.0	90.0	84.0	90.0	90.0	79.0	90.0	80.0	69.0	90.0	90.0	77.0	90.0	90.0	84.0	90.0	90.0	88.0	90.0	90.0	84.0	90.0	90.0	92.0	90.0	90.0	82.0	90.0	90.0	88.0	90.0	90.0	88.0
79	5	1.0	1	3	6	58.0	70.0	35.0	21.0	27.0	2	0	2	1	0	3
80	5	2.0	1	1	3	25.0	80.0	43.0	40.0	25.0	1	1	0	1	0	4	80.0	80.0	62.0													70.0	60.0	48.0
81	5	1.0	1	3	3	43.0	50.0	42.0	18.0	27.0	1	1	1	1	3	6	60.0	50.0	62.0	60.0	40.0	51.0										60.0	40.0	50.0
82	12	2.0	1	2	6	27.0	90.0	70.0	17.0	34.0	0	0	0	0	0	6	100.0	100.0	73.0	100.0	100.0	80.0	100.0	100.0	76.0	100.0	100.0		100.0	100.0	80.0				100.0	100.0		100.0	100.0		100.0	100.0	92.0	100.0	100.0		100.0	100.0	60.0
83	7	2.0	2	1	6	25.0	70.0	56.0	59.0	29.0	0	0	0	0	2	3
84	16	2.0	2	2	6	74.0	60.0	77.0	21.0	34.0	1	1	2	6	2	4	90.0	100.0	88.0							70.0	40.0	81.0	30.0	40.0	81.0										90.0	10.0	70.0
85	7	2.0	1	1	6	48.0	80.0	36.0	27.0	40.0	1	1	0	1	2	7	90.0	90.0	36.0													70.0	80.0	44.0
86	5	3.0	1	1	6	26.0	70.0	18.0	41.0	15.0	1	1	0	0	2	1	80.0	80.0	22.0													80.0	90.0	31.0
87	16	1.0	2	3	6	55.0	90.0	37.0	39.0	27.0	2	0	2	1	0	3	80.0	80.0	56.0	60.0	60.0	55.0	60.0	50.0	24.0							10.0	10.0	17.0	0.0	0.0	56.0
88	7	1.0	2	3	6	36.0	80.0	76.0	38.0	30.0	1	1	1	5	2	5	100.0	100.0	64.0	100.0	100.0	65.0	100.0	100.0	68.0	100.0	90.0	84.0	90.0	100.0	65.0	90.0	100.0	76.0	100.0	100.0	69.0	80.0	90.0	64.0				90.0	100.0	58.0	90.0	90.0	65.0
89	5	2.0	1	1	6	62.0	70.0	51.0	32.0	33.0	1	1	2	1	4	4	60.0	60.0	48.0													60.0	70.0	43.0
90	15	1.0	2	1	6	35.0	70.0	63.0	15.0	28.0	0	0	1	1	3	3
91	8	1.0	2	2	6	33.0	80.0	45.0	39.0	31.0	1	1	1	1	4	4	80.0	80.0	68.0	80.0	80.0	43.0	100.0	90.0	48.0	100.0	80.0	51.0	90.0	90.0					100.0	100.0	55.0				100.0	100.0	57.0	100.0	90.0	45.0	100.0	100.0	43.0
92	5	2.0	1	2	6	22.0	70.0	24.0	32.0	24.0	1	1	0	1	0	3	70.0	70.0	22.0													0.0	0.0	24.0
93	7	1.0	1	1	6	39.0	100.0	78.0	19.0	33.0	1	1	1	1	4	6	70.0	90.0	60.0													90.0	80.0	78.0
94	5	1.0	1	3	6	18.0	40.0	76.0	29.0	28.0	0	0	0	0	1	0	70.0	60.0	65.0	30.0	30.0	80.0	30.0	40.0	74.0	30.0	30.0	74.0	30.0	30.0	78.0	20.0	30.0	76.0	30.0	20.0	80.0	80.0	60.0	81.0	20.0	80.0	84.0	30.0	20.0	84.0	30.0	20.0	84.0
95	16	4.0	2	2	3	69.0	80.0	48.0	25.0	30.0	1	1	2	6	3	3	100.0	80.0	60.0	90.0	80.0	52.0	70.0	70.0	56.0	60.0	80.0	56.0	90.0	90.0	60.0										90.0	90.0	44.0	70.0	70.0	48.0	70.0	60.0	68.0
96	5	2.0	1	1	6	23.0	80.0	52.0	25.0	33.0	0	0	0	0	2	4	60.0	80.0	52.0													20.0	40.0
97	1	2.0	1	1	6	49.0	60.0	47.0	44.0	30.0	99	99	1	99	4	5	90.0	80.0	63.0													70.0	70.0	53.0
98	4	2.0	1	2	6	37.0	80.0	81.0	29.0	30.0	1	1	0	0	2	3	70.0	70.0	69.0
99	2	1.0	1	2	6	44.0	80.0	59.0	44.0	25.0	1	1	0	1	4	3	70.0	50.0	40.0	70.0	70.0	42.0
100	10	3.0	1	1	3	19.0	60.0	38.0	55.0	28.0	1	1	0	0	3	1	90.0	70.0	58.0													30.0	40.0	27.0
101	7	1.0	1	3	3	36.0	80.0	70.0	17.0	33.0	1	1	1	2	2	6	100.0	80.0	61.0				90.0	100.0	65.0	70.0	90.0	65.0	80.0	90.0	57.0	80.0	90.0	35.0	80.0	80.0	38.0	90.0	100.0	56.0	100.0	100.0	44.0	90.0	100.0	65.0	90.0	90.0	61.0
102	7	1.0	2	1	6	48.0	30.0	75.0	34.0	32.0	1	1	1	1	4	7	70.0	80.0	59.0													70.0	80.0	77.0
103	12	1.0	1	2	6	44.0	60.0	72.0	43.0	35.0	1	1	1	1	2	5	90.0	80.0	71.0	70.0	70.0	75.0	90.0	70.0	63.0	70.0	70.0	72.0	90.0	70.0	75.0	90.0	80.0	63.0	90.0	80.0	80.0	90.0	90.0	75.0	90.0	80.0	55.0	90.0	80.0	72.0	80.0	80.0	68.0
104	16	1.0	2	3	6	39.0	90.0	82.0	26.0	30.0	1	1	1	1	2	5	100.0	80.0	64.0	100.0	80.0	61.0	80.0	80.0	61.0	90.0	80.0	61.0	90.0	80.0	58.0	80.0	80.0	71.0	70.0	70.0	51.0	70.0	70.0	61.0	70.0	70.0	53.0	70.0	60.0	47.0	60.0	30.0	54.0
105	16	1.0	2	3	6	46.0	80.0	46.0	43.0	28.0	1	1	1	1	2	5	70.0	90.0	68.0	70.0	90.0	63.0										70.0	70.0	66.0	80.0	10.0	67.0
106	16	4.0	2	2	6	48.0	60.0	46.0	33.0	23.0	1	1	0	1	2	2	60.0	60.0	39.0	60.0	60.0	48.0
107	10	3.0	1	2	6	36.0	80.0	61.0	36.0	27.0	1	1	1	1	4	5	100.0	80.0	72.0	90.0	80.0	73.0	60.0	60.0	67.0	70.0	70.0	57.0	70.0	80.0	66.0													70.0	60.0	60.0
108	5	2.0	1	3	6	22.0	50.0	29.0	30.0	25.0	1	1	0	0	3	1	70.0	60.0	44.0	70.0	50.0	28.0	60.0	50.0	43.0	60.0	60.0	48.0	60.0	50.0	51.0				60.0	40.0	49.0	50.0	50.0	49.0
109	12	1.0	1	1	6	49.0	50.0	41.0	36.0	28.0	1	1	2	1	4	1	70.0	30.0	17.0													60.0	40.0	30.0
110	5	1.0	1	1	3	51.0	100.0	92.0	20.0	37.0	1	1	1	2	2	4	100.0	90.0	79.0													100.0	100.0	86.0
111	6	2.0	1	2	6	61.0	80.0	84.0	38.0	32.0	0	0	2	1	3	4	90.0	90.0	96.0	80.0	80.0	78.0	90.0	80.0	96.0	70.0	70.0	78.0	70.0	80.0	89.0	90.0	90.0	96.0	80.0	80.0	92.0	70.0	80.0	96.0	80.0	80.0	89.0	80.0	80.0	88.0	80.0	80.0	92.0
112	5	2.0	1	1	6	35.0	30.0	36.0	36.0	30.0	1	1	0	1	4	4	60.0	0.0	52.0													10.0	0.0	44.0
113	5	1.0	1	2	6	46.0	70.0	24.0	27.0	28.0	99	99	1	1	4	6	70.0	80.0	17.0	80.0	80.0	28.0	80.0	70.0	22.0	70.0	70.0	19.0	70.0	60.0	24.0	70.0	70.0	19.0	80.0	80.0	22.0	80.0	80.0	27.0	80.0	80.0	36.0	80.0	80.0	21.0	80.0	80.0	36.0
114	5	3.0	1	2	6	41.0	40.0	82.0	26.0	31.0	1	1	1	1	4	6	90.0	80.0	63.0	70.0	70.0	74.0							70.0	60.0	77.0				70.0	50.0	39.0
115	7	2.0	1	1	3	19.0	70.0	61.0	34.0	29.0	0	0	0	0	1	1	80.0	90.0
116	5	1.0	1	3	6	26.0	70.0	63.0	27.0	35.0	0	0	0	1	1	4	90.0	90.0	59.0	70.0	80.0	53.0	30.0	50.0	38.0	10.0	40.0	38.0	70.0	60.0	35.0
117	5	1.0	1	1	3	45.0	70.0	59.0	35.0	29.0	1	1	1	1	4	7	90.0	90.0	44.0													70.0	70.0	28.0
118	5	1.0	1	3	6	34.0	50.0	40.0	33.0	18.0	0	0	0	1	4	4							70.0	50.0	60.0	70.0	40.0	42.0										80.0	90.0	59.0
119	5	2.0	1	1	6	52.0	80.0	44.0	25.0	26.0	1	1	1	1	2	4	80.0	70.0	36.0													60.0	80.0	54.0
120	13	4.0	1	2	6	53.0	80.0	33.0	33.0	20.0	1	1	2	1	0	3	80.0	80.0	38.0	70.0	70.0	43.0	70.0	60.0	38.0	70.0	60.0	43.0	70.0	80.0	38.0	70.0	70.0	37.0	70.0	70.0	42.0	70.0	80.0	37.0	70.0	80.0	40.0
121	15	3.0	2	3	3	36.0	80.0	85.0	16.0	31.0	1	1	1	1	2	0	100.0	80.0	54.0	90.0	90.0	56.0	90.0	90.0	92.0	90.0	90.0	71.0	70.0	80.0	74.0	70.0	80.0	54.0	90.0	90.0	63.0	70.0	60.0	66.0	70.0	40.0	70.0	70.0	70.0	70.0	60.0	50.0	67.0
122	5	3.0	1	1	6	23.0	90.0	92.0	12.0	39.0	1	1	1	0	4	6	90.0	90.0	50.0
123	7	2.0	2	2	6	39.0	50.0	40.0	31.0	32.0	1	1	1	1	4	7	80.0	70.0	36.0				80.0	70.0	36.0																						20.0	30.0	30.0
124	5	2.0	1	2	6	25.0	80.0	32.0	25.0	33.0	1	1	0	1	4	4	70.0	60.0	36.0
125	16	1.0	2	1	3	68.0	80.0	63.0	29.0	29.0	1	1	2	1	0	7	80.0	80.0	77.0													90.0	70.0	70.0
126	5	3.0	1	2	6	43.0	80.0	68.0	45.0	28.0	1	1	0	1	4	5	70.0	70.0	48.0																												70.0	30.0	52.0
127	16	1.0	1	3	6	42.0	60.0	51.0	28.0	28.0	1	1	1	1	4	6	70.0	50.0	56.0	70.0	50.0	54.0	30.0	30.0	53.0	20.0	30.0	45.0				30.0	30.0	59.0	30.0	50.0	51.0	70.0	60.0	60.0	50.0	20.0	54.0	20.0	0.0	70.0	20.0	0.0	54.0
128	7	1.0	2	1	6	29.0	70.0	68.0	29.0	33.0	1	1	1	0	0	4
129	14	4.0	2	2	3	53.0	70.0	69.0	44.0	30.0	1	1	1	2	4	6	90.0	80.0	58.0	70.0	70.0	63.0	60.0	50.0	80.0				70.0	50.0	59.0	50.0	50.0	54.0	70.0	60.0	54.0	80.0	70.0	63.0	80.0	70.0	69.0	80.0	80.0	76.0	90.0	90.0	70.0
130	16	1.0	2	3	6	57.0	90.0	39.0	31.0	27.0	1	1	2	1	2	3	80.0	100.0	60.0	90.0	90.0	43.0	80.0	80.0	25.0	70.0	70.0	36.0	80.0	70.0	42.0	80.0	80.0	34.0				70.0	70.0	50.0				70.0	60.0	39.0
131	16	3.0	2	1	3	49.0	100.0	48.0	38.0	33.0	1	1	1	3	4	3	90.0	100.0	52.0													30.0	10.0
132	16	1.0	2	3	6	73.0	50.0	88.0	17.0	32.0	1	1	2	2	0	7	20.0	50.0	74.0	60.0	60.0	79.0	60.0	50.0	92.0	60.0	50.0	68.0	60.0	50.0	69.0	70.0	70.0	68.0							60.0	70.0	72.0	70.0	60.0	78.0
133	5	1.0	1	1	6	39.0	90.0	40.0	22.0	27.0	1	1	1	1	4	6	100.0	90.0	55.0													100.0	80.0	51.0
134	13	3.0	2	2	6	44.0	70.0	47.0	32.0	33.0	2	0	1	1	2	6	80.0	80.0	61.0	70.0	90.0	46.0	70.0	70.0	62.0	30.0	60.0	64.0	70.0	50.0	72.0	60.0	80.0	56.0	60.0	30.0	60.0	80.0	90.0	80.0	70.0	60.0	52.0	70.0	60.0	77.0	70.0	90.0	76.0
135	5	2.0	2	1	6	38.0	40.0	65.0	43.0	29.0	1	1	1	1	4	6	80.0	80.0	65.0													70.0	50.0	74.0
136	7	2.0	1	2	6	29.0	60.0	61.0	30.0	33.0	0	0	1	1	2	4	90.0	80.0	69.0	80.0	80.0	68.0	70.0	60.0	51.0	70.0	60.0	73.0	70.0	70.0	66.0				90.0	90.0	84.0	70.0	70.0	57.0				50.0	50.0	54.0	40.0	50.0	65.0
137	5	1.0	1	3	3	29.0	80.0	64.0	35.0	37.0	1	1	0	1	4	7	100.0	100.0	82.0	100.0	100.0	64.0	90.0	100.0	84.0	100.0	100.0	62.0	100.0	100.0	88.0	90.0	100.0	52.0	100.0	100.0	81.0	100.0	100.0	76.0	100.0	100.0	84.0	100.0	100.0	84.0	100.0	100.0	75.0
138	3	2.0	1	1	3	30.0	20.0	27.0	46.0	28.0	1	1	1	1	1	6	90.0	10.0	20.0													70.0	10.0	14.0
139	2	1.0	2	1	6	48.0	70.0	43.0	54.0	26.0	1	1	1	1	2	6	80.0	70.0	53.0													20.0	20.0	75.0
140	3	1.0	1	3	6	54.0	90.0	92.0	24.0	28.0	0	0	0	1	3	6	90.0	80.0	85.0	90.0	90.0	84.0	90.0	50.0	68.0	90.0	80.0	72.0	80.0	90.0	68.0	90.0	90.0	76.0				90.0	80.0	92.0	90.0	90.0	76.0	70.0	70.0	72.0	90.0	90.0	92.0
141	3	1.0	1	3	3	27.0	80.0	39.0	49.0	27.0	0	0	0	0	0	5	70.0	80.0	37.0	100.0	100.0	59.0	90.0	100.0	69.0	70.0	90.0	76.0	70.0	100.0	82.0	70.0	80.0	65.0	60.0	70.0	60.0	80.0	90.0	72.0	80.0	80.0	53.0	90.0	90.0	66.0	90.0	90.0	64.0
142	5	4.0	1	1	6	46.0	80.0	49.0	28.0	26.0	1	1	1	1	2	4	90.0	100.0	50.0													80.0	90.0	59.0
143	5	1.0	1	3	3	57.0	80.0	54.0	28.0	34.0	1	1	2	1	0	2	100.0	80.0	36.0	100.0	90.0	58.0																						80.0	80.0	51.0
144	5	1.0	1	2	6	56.0	80.0	81.0	19.0	37.0	1	1	2	1	3	6	70.0	60.0	66.0	50.0	50.0	50.0	10.0	10.0	48.0				0.0	0.0	56.0
145	12	1.0	1	1	6	39.0	70.0	49.0	36.0	33.0	1	1	1	5	2	3	90.0	60.0	67.0
146	16	1.0	1	2	6	53.0	60.0	41.0	20.0	30.0	1	1	1	1	0	5	70.0	60.0	49.0	50.0	10.0	49.0	60.0	30.0	39.0	60.0	10.0	48.0	30.0	10.0	54.0	30.0	10.0	53.0	20.0	10.0	32.0	60.0	10.0	60.0	50.0	30.0	43.0	50.0	0.0	54.0	0.0	0.0	65.0
147	16	1.0	1	3	6	30.0	70.0	40.0	34.0	19.0	1	1	1	1	4	6							80.0	60.0	45.0	90.0	90.0	34.0																30.0	70.0	37.0
148	2	1.0	1	3	6	31.0	90.0	50.0	23.0	32.0	1	1	0	1	4	5	70.0	50.0	49.0				20.0	10.0	38.0																20.0	10.0	37.0
149	16	1.0	1	1	3	35.0	70.0	60.0	30.0	31.0	1	1	1	1	3	5	60.0	80.0	51.0
150	7	1.0	2	2	3	56.0	70.0	85.0	18.0	27.0	1	1	1	1	3	4	100.0	90.0	96.0	90.0	90.0	96.0	90.0	90.0	96.0	90.0	80.0	88.0	90.0	90.0	96.0	90.0	90.0	96.0	90.0	90.0	96.0	90.0	90.0	96.0	90.0	80.0	96.0	90.0	90.0	96.0	90.0	90.0	96.0
151	5	1.0	1	1	6	49.0	60.0	27.0	32.0	22.0	1	1	1	1	4	5	80.0	90.0	36.0													20.0	50.0	38.0
152	7	2.0	2	3	6	57.0	70.0	46.0	28.0	28.0	1	1	2	1	3	3	90.0	90.0	77.0	80.0	80.0	66.0	80.0	70.0	74.0	70.0	70.0	60.0	70.0	70.0	84.0	70.0	70.0	73.0	70.0	70.0	71.0	80.0	80.0	71.0	80.0	80.0	78.0	70.0	70.0	70.0	80.0	70.0	78.0
153	16	1.0	2	1	3	51.0	80.0	71.0	31.0	33.0	1	1	2	1	2	1	100.0	90.0	77.0
154	16	1.0	2	3	6	50.0	80.0	43.0	33.0	26.0	1	1	1	2	3	1	80.0	80.0	59.0	70.0	70.0	71.0	70.0	40.0	65.0	90.0	40.0	75.0	40.0	10.0	70.0	70.0	40.0	82.0	50.0	30.0	77.0	30.0	10.0	89.0	20.0	10.0	64.0	0.0	0.0	81.0	0.0	0.0	71.0
155	16	1.0	2	3	6	51.0	50.0	72.0	15.0	30.0	1	1	2	1	4	3
156	15	2.0	2	1	6	23.0	80.0	81.0	26.0	34.0	1	1	0	1	2	1	100.0	90.0	80.0													100.0	100.0	92.0
157	13	1.0	2	2	6	55.0	40.0	60.0	30.0	34.0	1	1	1	2	2	6	90.0	30.0	65.0	50.0	40.0	50.0				90.0	90.0	68.0	100.0	100.0	64.0	100.0	100.0	62.0	100.0	100.0	75.0	100.0	100.0	88.0	100.0	100.0	70.0	100.0	100.0	71.0	100.0	100.0	74.0
158	12	1.0	1	2	6	47.0	80.0	84.0	39.0	35.0	1	1	2	1	0	7	70.0	80.0	77.0	80.0	90.0	80.0	70.0	60.0	72.0				80.0	90.0	76.0				80.0	80.0	85.0
159	5	1.0	1	1	3	32.0	80.0	69.0	25.0	33.0	1	1	1	1	1	4	100.0	100.0	84.0													90.0	90.0	78.0
160	15	1.0	2	2	3	41.0	80.0	58.0	53.0	21.0	1	1	1	1	2	3	70.0	70.0	39.0																												0.0	20.0	38.0
161	1	1.0	1	1	6	19.0	40.0	68.0	56.0	36.0	1	1	0	1	0	1	100.0	50.0	72.0													100.0	50.0	60.0
162	16	1.0	2	1	6	59.0	80.0	39.0	29.0	29.0	1	1	2	2	4	6	100.0	90.0	55.0													70.0	30.0	31.0
163	16	1.0	2	1	6	22.0	40.0	63.0	33.0	27.0	0	0	0	0	3	3	60.0	40.0	56.0													80.0	60.0	63.0
164	5	3.0	1	1	6	42.0	70.0	24.0	39.0	24.0	1	1	1	1	3	6	100.0	90.0	42.0													70.0	30.0	29.0
165	5	3.0	1	2	3	55.0	80.0	52.0	19.0	36.0	0	0	0	1	4	5	70.0	80.0	84.0	70.0	70.0	80.0	70.0	70.0	77.0	70.0	70.0	72.0	70.0	70.0	88.0	70.0	70.0	76.0	70.0	70.0	88.0				70.0	60.0	72.0	60.0	40.0	60.0	70.0	70.0	96.0
166	12	1.0	2	2	3	41.0	100.0	69.0	17.0	36.0	1	1	1	1	2	4	100.0	90.0	64.0	100.0	90.0	47.0	100.0	90.0	51.0	90.0	90.0	76.0	100.0	100.0	61.0	90.0	90.0	60.0	90.0	90.0	64.0	90.0	90.0	76.0	90.0	90.0	69.0	90.0	90.0	59.0	90.0	90.0
167	5	2.0	1	3	3	68.0	80.0	45.0	23.0	27.0	1	1	0	6	4	6	70.0	50.0	37.0	70.0	70.0	45.0	60.0	60.0	33.0	90.0	90.0	31.0	70.0	60.0	36.0	90.0	90.0	47.0	80.0	70.0	57.0	80.0	80.0	41.0	90.0	90.0	67.0	80.0	80.0	72.0	70.0	60.0	70.0
168	5	2.0	1	2	6	57.0	60.0	59.0	28.0	29.0	1	1	2	1	4	4	60.0	50.0	47.0	70.0	60.0	56.0	60.0	60.0	60.0	60.0	40.0	49.0	70.0	60.0	44.0				60.0	50.0	61.0	50.0	50.0	48.0	60.0	50.0	38.0	50.0	30.0	50.0	50.0	50.0	46.0
169	10	2.0	1	2	6	59.0	100.0	64.0	37.0	36.0	0	0	2	1	2	4	50.0	50.0					60.0	20.0
170	5	2.0	1	2	6	55.0	50.0	59.0	39.0	33.0	2	0	2	1	4	6	30.0	50.0	48.0
171	16	3.0	2	3	3	31.0	90.0	40.0	20.0	39.0	1	1	0	1	2	6				60.0	60.0	27.0	30.0	30.0	48.0
172	5	1.0	2	1	6	58.0	60.0	41.0	44.0	21.0	1	1	2	1	2	3	80.0	50.0	47.0													30.0	30.0
173	10	4.0	1	1	6	34.0	60.0	44.0	44.0	28.0	1	1	0	99	2	5	60.0	30.0	36.0
174	1	5.0	1	1	6	22.0	100.0	72.0	19.0	36.0	1	1	0	1	4	1	80.0	90.0	80.0													60.0	70.0	84.0
175	15	3.0	2	2	6	36.0	60.0	72.0	23.0	32.0	0	0	0	0	2	5	70.0	70.0	69.0	80.0	90.0	76.0																			70.0	70.0	67.0
176	16	1.0	1	2	6	21.0	60.0	39.0	13.0	39.0	1	1	0	1	1	1	70.0	60.0	43.0	60.0	40.0	60.0
177	16	1.0	2	3	6	60.0	80.0	69.0	34.0	30.0	2	0	2	4	2	2	90.0	70.0	57.0	80.0	70.0	67.0	70.0	70.0	56.0	60.0	50.0	63.0	50.0	50.0	41.0	60.0	60.0	51.0	80.0	70.0	41.0	70.0	80.0	42.0	40.0	40.0	36.0	70.0	70.0	54.0	90.0	90.0	45.0
178	12	1.0	1	1	3	33.0	70.0	22.0	29.0	23.0	0	0	1	1	2	5	60.0	60.0	54.0													70.0	50.0	32.0
179	12	2.0	1	1	6	57.0	80.0	69.0	34.0	34.0	0	0	1	2	3	4	100.0	80.0	69.0													60.0	50.0
180	1	4.0	1	1	6	25.0	80.0	55.0	29.0	37.0	0	0	0	1	1	2	100.0	100.0	72.0
181	5	1.0	1	3	6	48.0	50.0	54.0	40.0	21.0	0	0	0	1	4	4	100.0	60.0	56.0	80.0	80.0	64.0				70.0	70.0	56.0				70.0	70.0	68.0	80.0	80.0	68.0	80.0	70.0	68.0
182	4	1.0	1	3	6	60.0	100.0	89.0	19.0	31.0	1	1	2	1	4	5	100.0	100.0	81.0				100.0	100.0	88.0	100.0	100.0	88.0	100.0	100.0	92.0				100.0	100.0	96.0
183	15	1.0	2	2	6	49.0	60.0	84.0	12.0	36.0	1	1	2	1	2	4
184	12	1.0	2	1	6	54.0	90.0	56.0	41.0	30.0	1	1	2	1	4	1	80.0	80.0	60.0
185	5	3.0	1	2	6	18.0	90.0	60.0	48.0	33.0	0	0	0	0	4	1
186	14	1.0	2	1	3	52.0	100.0	38.0	39.0	30.0	1	1	1	2	1	5	70.0	100.0	31.0													60.0	80.0	28.0
187	10	4.0	1	2	6	38.0	80.0	72.0	47.0	24.0	1	1	1	0	3	1	100.0	90.0	56.0	80.0	70.0	84.0	50.0	50.0	32.0	40.0	40.0	68.0	20.0	30.0	32.0	10.0	10.0	24.0	0.0	0.0	56.0	0.0	0.0	48.0				0.0	40.0	60.0
188	16	1.0	2	2	6	32.0	40.0	27.0	37.0	29.0	1	1	1	1	4	1	70.0	70.0	42.0	70.0	50.0	24.0	40.0	30.0	24.0	50.0	30.0	46.0	50.0	20.0	24.0	20.0	10.0	24.0				50.0	20.0	24.0	20.0	10.0	24.0	20.0	30.0	24.0	20.0	20.0	24.0
189	10	1.0	1	3	6	40.0	50.0	25.0	33.0	31.0	1	1	1	1	4	1	60.0	70.0	29.0							60.0	60.0	19.0													70.0	60.0	49.0
190	15	3.0	2	2	6	27.0	80.0	39.0	29.0	27.0	0	0	0	1	4	4	60.0	70.0	37.0	30.0	50.0	41.0				20.0	10.0	92.0
191	16	1.0	2	3	6	38.0	90.0	51.0	35.0	27.0	0	0	1	0	1	1
192	16	1.0	2	2	3	25.0	100.0	18.0	40.0	31.0	1	1	1	2	0	1	90.0	100.0	27.0																70.0	70.0	45.0
193	7	2.0	1	2	6	20.0	80.0	44.0	56.0	26.0	0	0	0	0	2	1	70.0	70.0	46.0
194	5	2.0	1	2	6	48.0	80.0	57.0	21.0	37.0	1	1	1	1	2	3	90.0	100.0	52.0																						70.0	60.0	70.0
195	5	3.0	1	1	6	32.0	100.0	72.0	24.0	31.0	1	1	1	1	4	4
196	5	2.0	1	3	6	31.0	100.0	71.0	20.0	34.0	1	1	1	2	2	2	90.0	100.0	80.0
197	5	1.0	1	1	6	42.0	70.0	36.0	19.0	31.0	1	1	1	1	2	4
198	7	2.0	2	1	6	22.0	50.0	56.0	43.0	31.0	1	1	0	1	0	1
199	12	1.0	1	3	6	53.0	60.0	12.0	34.0	22.0	0	0	2	99	3	1	90.0	30.0	8.0	90.0	60.0	8.0	90.0	80.0	16.0	90.0	50.0	8.0	50.0	70.0	8.0	100.0	60.0	4.0	90.0	30.0	0.0	70.0	70.0	8.0	80.0	50.0	4.0	90.0	90.0	0.0	90.0	80.0	8.0
200	5	3.0	1	3	6	43.0	70.0	70.0	22.0	27.0	1	1	1	1	3	4	90.0	80.0	47.0	80.0	80.0	57.0	60.0	80.0	60.0	60.0	40.0	63.0	80.0	80.0	73.0	70.0	80.0	70.0	60.0	60.0	56.0	60.0	50.0	64.0	30.0	40.0	42.0	30.0	30.0	40.0	30.0	20.0	44.0
201	12	2.0	1	1	6	21.0	70.0	51.0	22.0	31.0	1	1	0	0	1	1	90.0	90.0	68.0													70.0	70.0	74.0
202	5	1.0	1	2	6	44.0	80.0	76.0	21.0	29.0	1	1	1	1	2	4	80.0	80.0	64.0	70.0	80.0	84.0	80.0	70.0	72.0	40.0	60.0	60.0	50.0	40.0	68.0	50.0	50.0	76.0	80.0	60.0	80.0	80.0	70.0	84.0	80.0	60.0	61.0	50.0	50.0	80.0	50.0	30.0	80.0
203	1	1.0	1	3	6	46.0	80.0	60.0	45.0	35.0	1	1	1	1	3	1	70.0	70.0	50.0	70.0	40.0	59.0				20.0	10.0	57.0							60.0	60.0	55.0
204	16	1.0	2	3	3	45.0	60.0	44.0	38.0	29.0	1	1	1	2	3	1	90.0	80.0	48.0	70.0	70.0	46.0	60.0	60.0	46.0	30.0	40.0	48.0	50.0	50.0	51.0	30.0	30.0	59.0	30.0	20.0	72.0	20.0	20.0	67.0	20.0	10.0	42.0	10.0	0.0	45.0	0.0	0.0	45.0
205	4	1.0	1	1	6	48.0	90.0	57.0	21.0	30.0	1	1	1	1	4	1	100.0	90.0	92.0													80.0	80.0	58.0
206	7	2.0	1	1	6	18.0	80.0	69.0	31.0	35.0	0	0	0	0	2	1	90.0	80.0	47.0													90.0	80.0	75.0
207	15	1.0	2	1	3	45.0	20.0	24.0	34.0	22.0	1	1	1	1	4	1	80.0	80.0	44.0													60.0	50.0	56.0
208	5	2.0	1	1	6	22.0	70.0	63.0	23.0	37.0	1	1	0	0	4	5	70.0	70.0	40.0
209	7	4.0	2	2	6	18.0	50.0	58.0	51.0	26.0	0	0	0	0	2	1				60.0	70.0	53.0	30.0	20.0	63.0
210	7	2.0	1	2	6	21.0	60.0	53.0	51.0	26.0	0	0	0	0	3	3	70.0	80.0	57.0
211	16	2.0	2	2	6	69.0	70.0	34.0	37.0	27.0	2	0	2	6	2	4	80.0	70.0	40.0				60.0	60.0	27.0				70.0	50.0	52.0							80.0	70.0	29.0	90.0	70.0	36.0
212	16	1.0	2	2	6	32.0	80.0	48.0	15.0	35.0	1	1	1	5	2	5	100.0	50.0	60.0	60.0	80.0	54.0	80.0	100.0	45.0
213	4	1.0	1	2	6	68.0	90.0	92.0	17.0	30.0	2	0	2	6	0	4	90.0	80.0	81.0	70.0	90.0	77.0	70.0	70.0	84.0	80.0	90.0	77.0	90.0	100.0	70.0	80.0	80.0	78.0	80.0	90.0	67.0				90.0	80.0	82.0	50.0	60.0	84.0	70.0	80.0	80.0
214	16	1.0	2	2	6	67.0	80.0	36.0	24.0	30.0	1	1	2	6	4	4	80.0	90.0	30.0	80.0	70.0	45.0	100.0	70.0	48.0	80.0	80.0	39.0	70.0	70.0	48.0	70.0	60.0	39.0	70.0	70.0	53.0	70.0	80.0	38.0	70.0	40.0	36.0	80.0	30.0	37.0	60.0	20.0	30.0
215	13	2.0	1	2	6	33.0	70.0	88.0	20.0	34.0	0	0	0	1	2	5	90.0	90.0	84.0	90.0	80.0	80.0	100.0	80.0	80.0	90.0	80.0	84.0	90.0	80.0	88.0	100.0	80.0	84.0	100.0	80.0	88.0	90.0	80.0	76.0	80.0	80.0	84.0	70.0	70.0	88.0	80.0	90.0	72.0
216	10	1.0	1	3	6	26.0	80.0	75.0	35.0	37.0	0	0	0	1	2	4	90.0	100.0	82.0	90.0	100.0	80.0
217	5	1.0	1	1	6	47.0	80.0	55.0	27.0	27.0	1	1	1	0	4	1	80.0	70.0	47.0													80.0	100.0	67.0
218	5	1.0	1	3	6	18.0	50.0	60.0	43.0	29.0	0	0	0	0	2	1	50.0	50.0	31.0	20.0	50.0	26.0	20.0	40.0	19.0	20.0	40.0	28.0	100.0	100.0
219	5	1.0	1	1	6	60.0	60.0	20.0	34.0	24.0	1	1	0	1	4	3	60.0	40.0	33.0													30.0	30.0	17.0
220	4	1.0	1	1	99	37.0	90.0	56.0	28.0	34.0	1	1	1	3	4	6	70.0	80.0	41.0
221	5	3.0	1	2	6	40.0	70.0	61.0	34.0	29.0	1	1	0	1	4	6	70.0	70.0	67.0	70.0	70.0	69.0	70.0	60.0	85.0	100.0	90.0	85.0	90.0	90.0	80.0	90.0	90.0	76.0	80.0	80.0	78.0	80.0	80.0	66.0	90.0	90.0	84.0	70.0	70.0	84.0	90.0	90.0	88.0
222	16	1.0	2	1	6	50.0	50.0	48.0	19.0	24.0	1	1	1	1	4	4
223	1	2.0	1	1	6	52.0	50.0	38.0	36.0	28.0	0	0	2	1	4	4	90.0	60.0	52.0													80.0	60.0	51.0
224	13	1.0	1	2	6	34.0	80.0	72.0	13.0	30.0	1	1	1	1	4	4
225	10	1.0	1	2	6	47.0	30.0	38.0	38.0	30.0	1	1	1	1	4	4	100.0	70.0	22.0	90.0	70.0	48.0	70.0	70.0	25.0	80.0	40.0	38.0	80.0	70.0	38.0	80.0	80.0	43.0	90.0	70.0	25.0	70.0	50.0	23.0	90.0	80.0	36.0	90.0	80.0	48.0	90.0	80.0	40.0
226	16	3.0	2	2	6	53.0	30.0	44.0	21.0	37.0	1	1	2	1	4	2	80.0	70.0	59.0	60.0	60.0	72.0																						70.0	80.0	70.0	70.0	80.0	67.0
227	6	6.0	1	1	6	33.0	80.0	68.0	29.0	29.0	1	1	1	5	4	5
228	5	3.0	1	1	3	41.0	50.0	50.0	23.0	32.0	1	1	1	2	4	5	70.0	70.0	69.0
229	7	1.0	2	2	6	22.0	60.0	25.0	26.0	28.0	1	1	0	1	2	4	100.0	90.0	48.0	20.0	0.0	39.0
230	7	1.0	1	1	6	27.0	60.0	52.0	48.0	27.0	1	1	0	1	4	2
231	16	1.0	2	2	3	25.0	80.0	57.0	34.0	25.0	0	0	0	1	1	1
232	8	3.0	1	2	6	47.0	90.0	74.0	17.0	33.0	0	0	1	2	3	5	70.0	70.0	63.0	70.0	80.0	47.0	80.0	80.0	92.0	90.0	90.0	85.0	100.0	100.0	96.0				70.0	70.0	96.0										0.0	0.0	92.0
233	12	2.0	1	1	6	37.0	80.0	34.0	26.0	31.0	1	1	1	1	0	6	100.0	90.0	39.0													100.0	80.0	44.0
234	13	1.0	1	3	6	60.0	70.0	37.0	26.0	28.0	1	1	2	99	4	4	70.0	70.0	67.0	90.0	90.0	40.0	90.0	90.0	66.0	100.0	90.0	85.0	90.0	100.0	38.0	100.0	80.0	74.0	90.0	60.0	46.0	70.0	60.0	50.0	80.0	70.0	61.0	90.0	60.0	47.0	80.0	60.0	23.0
235	2	2.0	1	2	6	49.0	90.0	51.0	26.0	37.0	0	0	0	2	0	1	100.0	100.0	63.0	100.0	100.0	67.0	100.0	100.0	76.0																90.0	90.0	56.0
236	5	1.0	1	3	6	27.0	100.0	74.0	28.0	32.0	0	0	0	1	1	6	100.0	100.0	85.0	100.0	100.0	77.0	100.0	100.0	81.0	100.0	100.0	88.0	100.0	100.0	84.0	100.0	100.0	84.0				100.0	100.0	84.0
237	12	1.0	1	3	6	46.0	80.0	51.0	36.0	30.0	1	1	1	0	0	6	90.0	80.0	64.0	80.0	80.0	48.0	80.0	80.0	49.0	80.0	80.0	54.0	70.0	80.0	42.0				70.0	70.0	30.0				80.0	70.0	42.0	70.0	80.0	55.0	80.0	70.0	36.0
238	10	1.0	2	1	6	53.0	70.0	47.0	20.0	29.0	1	1	1	1	2	6	70.0	60.0	52.0													30.0	40.0	49.0
239	7	2.0	1	3	3	25.0	60.0	76.0	29.0	33.0	1	1	0	2	2	3
240	1	3.0	2	1	3	35.0	70.0	68.0	31.0	33.0	0	0	0	1	3	6
241	5	1.0	1	3	6	29.0	70.0	47.0	45.0	18.0	1	1	0	4	4	3	90.0	80.0	34.0	70.0	80.0	38.0	80.0	80.0	21.0	80.0	80.0	38.0	80.0	80.0	39.0	80.0	80.0	39.0	80.0	90.0	47.0	80.0	70.0	53.0	70.0	60.0	51.0	70.0	70.0	60.0	70.0	70.0	58.0
242	16	1.0	2	1	6	33.0	70.0	56.0	32.0	32.0	0	0	1	1	1	1	90.0	80.0	45.0
243	16	4.0	2	2	6	54.0	80.0	36.0	51.0	31.0	0	0	1	1	4	3
244	1	1.0	1	1	6	30.0	30.0	65.0	40.0	36.0	1	1	0	1	2	3	70.0	50.0	76.0
245	16	1.0	2	3	6	46.0	60.0	82.0	32.0	32.0	1	1	1	1	4	3	30.0	30.0	74.0
246	5	1.0	1	3	6	49.0	80.0	41.0	16.0	23.0	1	1	1	1	4	1	100.0	100.0	85.0	100.0	100.0	88.0	100.0	100.0	78.0	100.0	100.0	78.0	100.0	100.0	78.0
247	7	2.0	1	3	6	34.0	80.0	31.0	28.0	37.0	0	0	0	99	2	3
248	1	1.0	1	3	6	44.0	80.0	72.0	26.0	33.0	1	1	1	1	2	1	90.0	80.0	68.0				70.0	80.0	92.0	70.0	70.0	73.0	80.0	80.0	96.0				80.0	80.0	92.0	70.0	80.0	88.0
249	5	4.0	1	1	6	51.0	60.0	59.0	28.0	32.0	1	1	1	1	4	5	80.0	70.0	42.0													70.0	50.0	59.0
250	13	1.0	1	3	6	35.0	80.0	80.0	33.0	28.0	0	0	0	1	4	4	70.0	70.0	76.0	70.0	80.0	69.0	80.0	80.0	63.0	70.0	80.0	69.0	70.0	80.0	74.0	70.0	70.0	62.0	90.0	90.0	66.0	80.0	90.0	76.0	90.0	90.0	80.0	80.0	80.0	67.0	80.0	90.0	60.0
251	7	4.0	2	3	6	41.0	80.0	78.0	34.0	34.0	1	1	0	2	0	5							20.0	30.0	68.0	60.0	50.0	78.0																10.0	10.0	92.0
252	12	1.0	1	1	6	24.0	90.0	71.0	29.0	34.0	0	0	0	0	2	4	100.0	100.0	64.0
253	16	1.0	2	3	3	62.0	80.0	80.0	38.0	29.0	1	1	2	1	4	1	80.0	90.0	70.0	70.0	80.0	78.0	60.0	50.0	70.0	60.0	50.0	65.0	60.0	50.0	80.0	60.0	50.0	66.0	60.0	60.0	74.0				50.0	30.0	89.0	30.0	30.0	74.0	60.0	30.0	84.0
254	16	1.0	2	3	6	51.0	80.0	27.0	33.0	29.0	1	1	1	2	3	1	90.0	80.0	40.0							80.0	70.0	57.0	70.0	80.0	72.0	40.0	40.0	51.0										0.0	0.0	44.0	0.0	0.0	53.0
255	5	1.0	1	3	6	41.0	50.0	33.0	38.0	19.0	1	1	1	1	4	4	90.0	40.0	43.0	70.0	30.0	52.0	50.0	30.0	32.0	20.0	10.0	30.0	20.0	20.0	33.0	20.0	10.0	33.0	10.0	0.0	26.0										20.0	0.0	42.0
256	7	1.0	2	1	6	36.0	80.0	29.0	24.0	25.0	1	1	1	1	0	5	0.0	0.0	31.0
257	16	1.0	2	2	6	26.0	70.0	58.0	25.0	28.0	1	1	1	5	2	4	90.0	80.0	64.0				80.0	80.0	73.0				100.0	100.0	54.0										100.0	100.0	60.0
258	5	1.0	1	1	3	23.0	100.0	61.0	24.0	30.0	1	1	0	0	4	4	100.0	100.0	68.0													70.0	80.0	71.0
259	16	2.0	2	2	6	48.0	80.0	35.0	30.0	32.0	1	1	1	2	4	4	90.0	70.0	13.0	70.0	80.0		70.0	70.0	57.0				80.0	70.0	49.0				90.0	90.0	77.0				70.0	60.0	64.0				90.0	70.0	48.0
260	5	2.0	1	3	3	66.0	90.0	81.0	23.0	32.0	1	1	2	1	1	4	100.0	100.0	92.0	90.0	100.0	96.0	90.0	100.0	96.0	90.0	90.0	96.0				80.0	90.0	92.0	90.0	90.0	96.0	80.0	80.0	96.0	80.0	90.0	96.0	70.0	60.0	96.0	70.0	70.0	96.0
261	5	1.0	1	1	6	44.0	40.0	38.0	33.0	22.0	1	1	1	1	4	4	90.0	90.0	42.0
262	16	1.0	2	1	6	27.0	40.0	70.0	35.0	36.0	1	1	0	0	3	3	70.0	30.0	67.0
263	16	2.0	2	2	3	48.0	40.0	84.0	43.0	35.0	1	1	1	2	4	3	90.0	80.0	82.0							60.0	50.0	82.0	80.0	80.0	78.0	90.0	80.0	92.0	100.0	90.0	80.0	70.0	80.0	85.0	90.0	70.0	78.0				90.0	50.0	78.0
264	5	1.0	1	1	6	53.0	70.0	88.0	23.0	34.0	1	1	2	1	0	6																90.0	80.0	78.0
265	15	1.0	2	2	6	48.0	100.0	43.0	40.0	23.0	1	1	1	1	4	4	100.0	100.0	17.0	100.0	100.0	41.0	100.0	100.0	51.0	100.0	100.0	47.0	100.0	100.0	48.0	100.0	100.0	55.0	100.0	100.0	51.0	100.0	100.0	45.0	100.0	100.0	41.0				100.0	100.0	48.0
266	15	1.0	2	1	3	62.0	90.0	84.0	13.0	36.0	0	0	1	1	0	4
267	16	1.0	2	2	6	51.0	70.0	76.0	26.0	28.0	1	1	1	1	3	4	90.0	80.0	72.0	80.0	70.0	73.0	90.0	100.0	77.0	100.0	100.0	66.0	100.0	100.0	78.0	80.0	90.0	78.0	70.0	80.0	76.0	70.0	70.0	81.0	70.0	70.0	80.0	80.0	80.0	96.0	80.0	80.0	78.0
268	7	2.0	1	3	6	52.0	90.0	77.0	25.0	33.0	1	1	2	1	2	3	100.0	100.0	88.0	100.0	100.0	92.0	100.0	100.0	92.0	100.0	100.0	92.0	100.0	100.0	92.0	100.0	100.0	96.0	100.0	100.0	96.0	100.0	100.0	96.0	100.0	100.0	96.0	100.0	100.0	96.0	100.0	100.0	96.0
269	13	2.0	1	3	6	44.0	90.0	71.0	32.0	28.0	1	1	1	1	4	6	30.0	50.0	64.0	70.0	70.0	70.0							20.0	40.0	54.0				60.0	50.0	67.0				80.0	80.0	67.0	80.0	90.0	80.0
270	8	2.0	2	1	6	49.0	80.0	74.0	26.0	30.0	0	0	0	1	4	3	90.0	90.0	82.0													90.0	100.0	61.0
271	10	1.0	1	3	6	26.0	80.0	12.0	26.0	22.0	1	1	0	1	2	5
272	8	2.0	1	2	6	33.0	90.0	60.0	24.0	37.0	1	1	1	5	4	2	100.0	90.0	96.0
273	16	1.0	2	1	6	75.0	70.0	92.0	27.0	34.0	1	1	2	99	3	6	100.0	100.0	81.0													100.0	100.0	96.0
274	8	1.0	2	2	3	33.0	90.0	88.0	19.0	35.0	1	1	1	99	3	6	100.0	90.0	76.0	100.0	100.0	92.0	100.0	90.0	88.0	100.0	100.0	88.0
275	7	4.0	2	1	6	50.0	80.0	72.0	22.0	31.0	99	99	2	99	4	4	80.0	90.0	76.0													100.0	100.0	96.0
276	12	4.0	1	1	6	52.0	80.0	54.0	22.0	27.0	1	1	1	1	4	1	70.0	80.0	49.0
277	5	2.0	1	2	6	52.0	80.0	54.0	32.0	28.0	1	1	1	1	3	6	100.0	80.0	66.0	70.0	70.0	63.0	70.0	50.0	51.0	70.0	60.0	70.0	70.0	70.0	54.0	70.0	60.0	51.0	80.0	90.0	69.0				90.0	100.0	65.0	90.0	80.0	96.0	90.0	90.0	72.0
278	16	1.0	2	1	3	41.0	90.0	76.0	14.0	40.0	1	1	1	1	4	5	30.0	30.0	61.0													0.0	0.0	80.0
279	12	1.0	2	1	3	67.0	40.0	20.0	46.0	25.0	0	0	0	1	0	5	100.0	80.0	18.0													90.0	80.0	48.0
280	10	1.0	2	1	6	32.0	50.0	92.0	13.0	37.0	1	1	0	1	4	6	70.0	30.0	73.0													70.0	30.0	40.0
281	7	5.0	2	2	6	36.0	70.0	28.0	48.0	23.0	0	0	1	0	3	3	80.0	70.0	29.0	70.0	60.0	37.0	70.0	50.0	15.0	90.0	80.0	30.0	80.0	50.0	45.0	40.0	30.0	42.0	70.0	60.0	57.0	30.0	20.0	39.0	0.0	0.0	72.0	10.0	10.0	48.0	10.0	20.0	48.0
282	5	2.0	1	1	6	30.0	60.0	61.0	50.0	18.0	0	0	0	0	3	3	70.0	80.0	46.0													60.0	60.0	72.0
283	5	1.0	1	1	6	45.0	70.0	38.0	36.0	29.0	1	1	1	1	4	4	70.0	60.0	56.0													80.0	80.0	63.0
284	14	3.0	2	1	6	50.0	80.0	74.0	41.0	34.0	1	1	1	1	4	4	80.0	80.0	77.0													70.0	50.0	74.0
285	1	1.0	2	1	6	66.0	80.0	58.0	24.0	28.0	1	1	2	2	2	6	90.0	70.0	70.0													70.0	70.0	68.0
286	10	1.0	1	2	6	42.0	60.0	50.0	39.0	28.0	1	1	1	1	4	7	60.0	40.0	40.0	70.0	60.0	44.0																70.0	60.0	60.0
287	2	1.0	1	3	6	59.0	80.0	46.0	31.0	31.0	1	1	2	1	1	1	100.0	90.0	65.0	90.0	100.0	73.0	90.0	90.0	73.0	90.0	80.0		80.0	80.0	58.0				80.0	80.0	46.0
288	5	4.0	1	1	6	43.0	80.0	64.0	28.0	31.0	1	1	1	1	3	2	90.0	90.0	69.0
289	5	3.0	1	1	3	51.0	80.0	80.0	24.0	31.0	0	0	1	2	4	4	80.0	90.0	74.0													70.0	80.0	81.0
290	16	1.0	2	2	6	31.0	30.0	9.0	54.0	29.0	1	1	0	99	4	3
291	1	1.0	2	1	6	46.0	30.0	56.0	36.0	28.0	1	1	1	1	4	3	80.0	50.0	58.0
292	5	3.0	1	2	6	35.0	70.0	34.0	47.0	28.0	1	1	1	1	3	6	100.0	80.0	46.0	100.0	90.0	57.0													70.0	70.0	45.0
293	5	1.0	1	3	3	74.0	80.0	45.0	27.0	30.0	1	1	2	6	3	5	70.0	80.0	57.0	80.0	80.0	56.0	90.0	90.0	54.0	70.0	80.0	52.0	70.0	60.0	45.0	70.0	60.0	48.0	70.0	70.0	40.0	80.0	80.0	42.0	80.0	70.0	34.0	80.0	70.0	42.0	70.0	50.0	42.0
294	5	1.0	1	3	6	59.0	70.0	67.0	38.0	30.0	1	1	2	2	2	6	100.0	90.0	92.0	30.0	60.0																										60.0	60.0	74.0
295	5	1.0	1	3	6	52.0	60.0	54.0	14.0	30.0	1	1	2	1	2	2	90.0	70.0	75.0	90.0	80.0	68.0	100.0	90.0	44.0	80.0	90.0	68.0	90.0	90.0	58.0	90.0	90.0	64.0	80.0	80.0	49.0	80.0	80.0	49.0	80.0	90.0	51.0	80.0	90.0	52.0	80.0	80.0	52.0
296	7	2.0	2	3	3	42.0	80.0	78.0	29.0	30.0	0	0	1	3	4	4	100.0	90.0	58.0	100.0	90.0	55.0	90.0	90.0	69.0	90.0	90.0	86.0	90.0	90.0	78.0	90.0	90.0	75.0	90.0	90.0	71.0	90.0	90.0	75.0	90.0	90.0	75.0	90.0	90.0	71.0	90.0	100.0	74.0
297	7	3.0	1	3	3	54.0	70.0	66.0	26.0	29.0	1	1	2	1	4	1	50.0	40.0	84.0	70.0	60.0	84.0	70.0	70.0	76.0							70.0	60.0	88.0
298	1	2.0	1	2	3	41.0	50.0	27.0	36.0	30.0	1	1	1	1	4	5
299	5	2.0	1	1	6	45.0	70.0	81.0	26.0	40.0	1	1	1	1	4	4	100.0	60.0	82.0													20.0	30.0	84.0
300	7	3.0	1	3	6	30.0	80.0	70.0	34.0	33.0	1	1	0	1	3	6	80.0	80.0	67.0	70.0	80.0	63.0	80.0	80.0	48.0	80.0	80.0	48.0	60.0	60.0	54.0	70.0	80.0	58.0	80.0	80.0	61.0	80.0	70.0	73.0	80.0	80.0	73.0
301	7	1.0	2	1	6	41.0	90.0	76.0	18.0	37.0	1	1	1	1	4	6	100.0	100.0	72.0													100.0	100.0	48.0
302	12	2.0	1	1	6	50.0	60.0	40.0	31.0	23.0	1	1	1	1	3	4	80.0	80.0	34.0
303	7	3.0	1	2	3	60.0	80.0	32.0	29.0	26.0	1	1	2	1	4	1	100.0	90.0	46.0	70.0	60.0	21.0	70.0	80.0	38.0	70.0	70.0	23.0	60.0	60.0	19.0	60.0	60.0	11.0	70.0	40.0	17.0	60.0	60.0		20.0	0.0		60.0	60.0	29.0
304	5	2.0	1	1	6	26.0	60.0	32.0	36.0	26.0	1	1	1	1	4	2	80.0	50.0	28.0													30.0	30.0	20.0
305	7	2.0	2	1	6	53.0	60.0	39.0	33.0	24.0	0	0	0	1	4	4	90.0	90.0	39.0													30.0	20.0	27.0
306	2	2.0	1	2	6	63.0	80.0	96.0	34.0	36.0	1	1	2	1	2	3	100.0	100.0	51.0	80.0	90.0	22.0	80.0	90.0	77.0	70.0	60.0	24.0	70.0	80.0	54.0	70.0	50.0	20.0	70.0	50.0	28.0	70.0	70.0	32.0	70.0	30.0	54.0	70.0	50.0	85.0	70.0	30.0	96.0
307	5	1.0	1	3	6	52.0	60.0	46.0	40.0	28.0	1	1	2	1	2	4	50.0	50.0	74.0	10.0	10.0	38.0																									0.0	0.0	37.0
308	7	1.0	2	1	6	51.0	60.0	63.0	23.0	30.0	1	1	1	0	0	6	100.0	90.0	61.0													100.0	100.0	80.0
309	16	2.0	2	2	6	38.0	60.0	84.0	50.0	30.0	1	1	1	1	4	4
310	12	1.0	1	1	6	23.0	30.0	57.0	26.0	31.0	1	1	0	0	3	1	80.0	70.0	88.0													20.0	20.0	96.0
311	16	1.0	2	1	6	53.0	70.0	22.0	56.0	29.0	1	1	2	0	4	1	80.0	90.0	38.0													60.0	40.0	24.0
312	7	2.0	1	2	6	32.0	30.0	58.0	33.0	25.0	1	1	0	1	4	4	100.0	80.0	43.0	80.0	80.0	66.0	70.0	70.0	54.0	90.0	70.0	48.0	60.0	40.0	66.0	80.0	90.0	69.0	100.0	100.0	50.0	70.0	70.0	45.0	0.0	10.0	0.0	20.0	50.0	24.0	0.0	50.0	54.0
313	5	1.0	1	3	6	50.0	60.0	44.0	29.0	32.0	1	1	1	1	2	1	70.0	60.0	56.0	60.0	60.0	44.0	70.0	60.0	32.0	50.0	30.0	40.0	60.0	50.0	52.0	50.0	50.0	48.0	60.0						20.0	10.0	56.0
314	7	2.0	2	1	6	34.0	90.0	49.0	26.0	30.0	1	1	0	1	2	4	100.0	90.0	49.0													100.0	100.0	52.0
315	10	4.0	1	1	6	43.0	50.0	67.0	29.0	30.0	1	1	1	1	2	5	80.0	80.0	51.0													70.0	50.0	68.0
316	16	1.0	2	3	6	72.0	80.0	58.0	37.0	31.0	2	0	2	6	0	2	70.0	90.0	56.0	70.0	70.0	34.0	70.0	70.0	51.0	70.0	80.0	42.0	60.0	60.0	54.0	80.0	70.0	40.0	60.0	80.0	52.0	60.0	60.0	58.0	60.0	70.0	39.0	70.0	70.0	46.0	70.0	70.0	45.0
317	7	2.0	2	2	6	40.0	70.0	30.0	18.0	27.0	1	1	1	1	0	3	80.0	80.0	43.0	100.0	80.0	58.0	90.0	90.0	38.0	70.0	70.0	48.0	80.0	80.0	50.0	80.0	80.0	54.0	70.0	70.0	66.0	80.0	70.0	52.0	70.0	70.0	63.0	70.0	70.0	42.0	80.0	80.0	47.0
318	16	2.0	2	3	6	44.0	60.0	38.0	32.0	31.0	0	0	1	1	0	5	70.0	60.0	41.0
319	5	1.0	1	1	6	29.0	50.0	46.0	44.0	26.0	0	0	0	1	2	6	70.0	70.0	47.0
320	5	1.0	1	2	6	28.0	80.0	88.0	26.0	34.0	1	1	1	1	4	3	60.0	60.0	76.0	60.0	50.0	73.0	70.0	80.0	74.0				50.0	50.0	72.0	10.0	0.0	54.0
321	1	5.0	1	2	6	52.0	100.0	60.0	24.0	33.0	1	1	2	2	4	4	90.0	80.0	58.0	90.0	80.0	67.0	100.0	90.0	72.0	100.0	100.0	80.0	90.0	90.0	80.0	90.0	80.0	76.0	70.0	80.0	80.0	90.0	90.0	76.0	100.0	90.0	68.0	90.0	90.0	76.0	90.0	90.0	80.0
322	7	1.0	1	1	3	34.0	60.0	43.0	39.0	30.0	1	1	0	1	3	6	100.0	80.0	51.0													10.0	40.0
323	7	2.0	2	1	6	53.0	70.0	26.0	25.0	32.0	1	1	2	1	2	3
324	1	1.0	1	1	3	18.0	90.0	51.0	28.0	30.0	1	1	0	0	4	5	90.0	90.0	69.0
325	10	1.0	1	3	6	39.0	70.0	63.0	43.0	31.0	1	1	1	2	4	6	90.0	90.0	61.0	90.0	90.0	73.0
326	7	1.0	1	2	6	50.0	20.0	60.0	27.0	31.0	1	1	1	1	4	4	80.0	50.0	68.0				60.0	30.0	57.0																70.0	70.0	47.0
327	5	1.0	1	3	6	50.0	50.0	21.0	25.0	33.0	0	0	1	1	4	5				70.0	70.0	37.0							70.0	50.0	55.0
328	7	2.0	2	3	6	29.0	70.0	40.0	13.0	36.0	1	1	1	1	0	4	100.0	60.0	76.0																						20.0	30.0	33.0
329	16	3.0	2	1	6	59.0	60.0	92.0	31.0	30.0	1	1	2	1	4	5	100.0	100.0	84.0													70.0	70.0	84.0
330	5	3.0	1	2	6	28.0	70.0	52.0	33.0	34.0	1	1	0	1	3	3	70.0	60.0	48.0	70.0	80.0	38.0				70.0	90.0
331	5	1.0	1	3	6	39.0	60.0	26.0	36.0	28.0	1	1	1	1	4	4
332	16	1.0	2	2	6	55.0	80.0	96.0	33.0	25.0	1	1	1	1	3	4				70.0	70.0	73.0	70.0	90.0	96.0	70.0	40.0	96.0	60.0	50.0	96.0	70.0	50.0	96.0	60.0	50.0	89.0	60.0	50.0	96.0	40.0	20.0	85.0				10.0	0.0	75.0
333	7	1.0	2	3	6	42.0	50.0	23.0	36.0	23.0	1	1	1	1	4	1	100.0	80.0	29.0	100.0	80.0	24.0	100.0	70.0	29.0	100.0	80.0	21.0	100.0	70.0	19.0	100.0	80.0	23.0	100.0	80.0	29.0	90.0	80.0	10.0	0.0	0.0	18.0	0.0	0.0	22.0
334	7	1.0	2	3	6	38.0	80.0	71.0	18.0	24.0	1	1	1	1	2	5	70.0	60.0	81.0	30.0	20.0	70.0
335	16	2.0	2	1	6	64.0	80.0	71.0	31.0	33.0	1	1	2	1	1	4	90.0	90.0	45.0													60.0	60.0	34.0
336	5	2.0	1	2	6	56.0	60.0	34.0	33.0	30.0	1	1	1	1	2	6	60.0	50.0	69.0	60.0	30.0	54.0	70.0	70.0	56.0	20.0	20.0					30.0	20.0	60.0	60.0	20.0	48.0	60.0	20.0	52.0	70.0	50.0	60.0	80.0	70.0	68.0	80.0	60.0	56.0
337	12	2.0	1	1	6	34.0	40.0	18.0	40.0	30.0	1	1	1	1	4	5	80.0	50.0	18.0													80.0	30.0	18.0
338	16	3.0	2	2	6	52.0	80.0	67.0	17.0	31.0	0	0	0	1	4	3	100.0	100.0	81.0	100.0	100.0	85.0	100.0	100.0	78.0	100.0	90.0	54.0	80.0	80.0	51.0	90.0	90.0	64.0	90.0	100.0	51.0	90.0	90.0	68.0	90.0	90.0	64.0	80.0	70.0	51.0	70.0	80.0	68.0
339	7	1.0	2	3	6	18.0	70.0	34.0	44.0	28.0	0	0	0	0	1	0																												90.0	90.0	60.0
340	16	1.0	2	1	6	55.0	70.0	92.0	13.0	40.0	1	1	1	1	0	7	90.0	60.0	88.0
341	10	2.0	1	3	3	18.0	60.0	96.0	21.0	32.0	0	0	0	0	1	0	100.0	100.0	88.0	80.0	90.0	89.0																									80.0	90.0	51.0
342	16	1.0	2	2	6	57.0	70.0	63.0	53.0	34.0	0	0	2	1	3	5	90.0	70.0	72.0	70.0	70.0	58.0	70.0	80.0	64.0	90.0	70.0	56.0	70.0	70.0	56.0	50.0	50.0	32.0	50.0	40.0	48.0				60.0	40.0	8.0	60.0	40.0	40.0	60.0	30.0	24.0
343	1	1.0	1	1	6	24.0	80.0	54.0	31.0	33.0	1	1	0	1	4	1	80.0	70.0	45.0
344	5	1.0	1	3	6	53.0	90.0	81.0	27.0	30.0	1	1	0	1	2	1	100.0	100.0	92.0	90.0	100.0	88.0	90.0	90.0	84.0	100.0	90.0	84.0	100.0	100.0	88.0	90.0	90.0	84.0	90.0	90.0	92.0				80.0	70.0	88.0	60.0	50.0	92.0
345	5	1.0	1	1	6	55.0	70.0	37.0	28.0	30.0	2	0	1	1	0	3
346	5	1.0	1	3	6	47.0	70.0	39.0	37.0	27.0	0	0	0	1	4	5	90.0	100.0	54.0	90.0	80.0	62.0	80.0	70.0	54.0				70.0	70.0	73.0	70.0	70.0	68.0										70.0	60.0	76.0	90.0	80.0	70.0
347	12	2.0	1	1	6	48.0	60.0	64.0	28.0	30.0	1	1	1	1	3	6	90.0	80.0	47.0
348	16	1.0	2	3	3	51.0	90.0	50.0	29.0	27.0	0	0	0	99	3	1	80.0	80.0	56.0	30.0	20.0	56.0				10.0	10.0	24.0
349	5	3.0	1	2	6	27.0	70.0	59.0	35.0	37.0	1	1	0	1	3	6	80.0	80.0	68.0													80.0	70.0	62.0	70.0	70.0	66.0
350	5	2.0	1	2	6	45.0	90.0	84.0	37.0	35.0	1	1	1	1	4	4				90.0	90.0	76.0	80.0	80.0	84.0	70.0	70.0	88.0							60.0	50.0	84.0	70.0	70.0	77.0	50.0			60.0	50.0	68.0	30.0	30.0	66.0
351	5	1.0	1	3	6	34.0	90.0	56.0	34.0	25.0	1	1	1	1	2	5	100.0	60.0	60.0	80.0	80.0	58.0	70.0	70.0		70.0	70.0	52.0	70.0	70.0	61.0	70.0	60.0	39.0				10.0	10.0	54.0	0.0	0.0					0.0	0.0	58.0
352	16	2.0	2	2	6	62.0	100.0	74.0	28.0	28.0	1	1	2	1	3	4	100.0	100.0	92.0	90.0	100.0	88.0	100.0	100.0	85.0	100.0	100.0	75.0	80.0	100.0	85.0	100.0	100.0	85.0	100.0	100.0	85.0	100.0	100.0	89.0	100.0	100.0	82.0	100.0	100.0	92.0	100.0	100.0	82.0
353	7	2.0	1	3	6	48.0	100.0	17.0	45.0	29.0	1	1	1	1	2	5	100.0	100.0	36.0	100.0	100.0	28.0				100.0	100.0	33.0	100.0	100.0	47.0
354	16	3.0	2	1	3	56.0	40.0	56.0	41.0	26.0	1	1	1	1	4	4	80.0	70.0	70.0
355	5	1.0	1	1	6	51.0	80.0	48.0	31.0	30.0	1	1	1	1	2	6	70.0	70.0	52.0													80.0	80.0	66.0
356	1	1.0	1	2	6	20.0	80.0	59.0	30.0	24.0	1	1	0	0	4	1	90.0	90.0	63.0	70.0	70.0	56.0				70.0	60.0	49.0	70.0	60.0	48.0										60.0	60.0
357	8	1.0	1	1	6	55.0	80.0	84.0	27.0	33.0	2	0	2	1	2	4	60.0	80.0	86.0													0.0	0.0	80.0
358	16	1.0	2	1	6	43.0	40.0	60.0	24.0	29.0	1	1	1	1	4	5	70.0	60.0	66.0
359	5	2.0	1	2	6	62.0	80.0	92.0	17.0	37.0	1	1	2	2	4	6	90.0	90.0	92.0	90.0	90.0	96.0	90.0	90.0	96.0	90.0	90.0	84.0	90.0	90.0	96.0	80.0	90.0	96.0	100.0	90.0	96.0	100.0	90.0	96.0	90.0	100.0	92.0	90.0	90.0	96.0	100.0	100.0	96.0
360	16	1.0	2	3	6	69.0	70.0	43.0	23.0	23.0	1	1	2	6	4	1	70.0	50.0	64.0	60.0	30.0	89.0	60.0	20.0	47.0	60.0	30.0	22.0	50.0	30.0	32.0	40.0	20.0	27.0	50.0	20.0	44.0	60.0	50.0	67.0	60.0	30.0	46.0	20.0	10.0	68.0	50.0	20.0	71.0
361	5	1.0	1	3	3	68.0	80.0	49.0	28.0	28.0	1	1	2	6	3	4	100.0	90.0	41.0	100.0	90.0	53.0	100.0	90.0	44.0	0.0	0.0	37.0	0.0	0.0	42.0	0.0	0.0	41.0	0.0	0.0	44.0	0.0	0.0	43.0	60.0	60.0	41.0	60.0	50.0	44.0	70.0	50.0	44.0
362	16	1.0	2	1	6	46.0	80.0	69.0	28.0	31.0	1	1	1	1	2	2	100.0	100.0	75.0													100.0	100.0	78.0
363	5	3.0	1	2	6	50.0	100.0	86.0	20.0	37.0	1	1	2	1	2	5	100.0	100.0	86.0	100.0	100.0	72.0	100.0	90.0	88.0	100.0	100.0	88.0	70.0	90.0	88.0	80.0	90.0	88.0	80.0	90.0	88.0	90.0	100.0	88.0	100.0	100.0	88.0	50.0	50.0	88.0	70.0	30.0	88.0
364	16	1.0	2	2	6	53.0	60.0	77.0	33.0	30.0	1	1	1	1	4	4	70.0	70.0	54.0	10.0	10.0	60.0	50.0	50.0	54.0	10.0	10.0	54.0	0.0	10.0	57.0	50.0	30.0	96.0							20.0	20.0	48.0	20.0	20.0	54.0	0.0	0.0	54.0
365	16	3.0	2	2	6	57.0	90.0	78.0	27.0	31.0	1	1	2	1	4	4	90.0	100.0	78.0	80.0	90.0	85.0	70.0	90.0	84.0	70.0	70.0	85.0	90.0	90.0	92.0	80.0	80.0	85.0				80.0	80.0	88.0	80.0	80.0	82.0	80.0	80.0	84.0	70.0	60.0	80.0
366	1	1.0	1	2	6	39.0	60.0	75.0	18.0	32.0	1	1	0	1	4	6	100.0	70.0	65.0	90.0	80.0	79.0	90.0	80.0	80.0	100.0	80.0	96.0	70.0	10.0	92.0	70.0	10.0	89.0	70.0	30.0	85.0	50.0	30.0	96.0	100.0	0.0	92.0	30.0	0.0	88.0
367	7	1.0	1	3	6	62.0	90.0	74.0	22.0	24.0	1	1	2	1	4	4	90.0	80.0	84.0	90.0	80.0	76.0	90.0	80.0	84.0				80.0	60.0	70.0	80.0	60.0	92.0	60.0	60.0	65.0	70.0	70.0	88.0				80.0	100.0	96.0	70.0	70.0	80.0
368	16	2.0	2	1	6	56.0	80.0	55.0	27.0	31.0	1	1	1	1	3	5	80.0	90.0	50.0													50.0	30.0	36.0
369	5	3.0	1	2	3	56.0	60.0	42.0	30.0	26.0	1	1	2	1	0	2	100.0	90.0	70.0	100.0	90.0	76.0	90.0	90.0	70.0	90.0	80.0	62.0	90.0	90.0	63.0	90.0	90.0	74.0	90.0	90.0	74.0	80.0	80.0	55.0	90.0	90.0	71.0	100.0	100.0	75.0	100.0	100.0	67.0
370	1	2.0	1	1	6	38.0	70.0	31.0	37.0	26.0	0	0	0	99	3	5	70.0	60.0	48.0													80.0	60.0	56.0
371	5	1.0	1	3	6	68.0	50.0	52.0	33.0	30.0	0	0	2	99	0	4	100.0	80.0	72.0	100.0	70.0	56.0	100.0	80.0	54.0	90.0	90.0	60.0	100.0	80.0	65.0	100.0	90.0	61.0	70.0	70.0	57.0	60.0	60.0	60.0	70.0	70.0	48.0	60.0	60.0	42.0	60.0	60.0	96.0
372	12	3.0	1	1	6	64.0	60.0	73.0	29.0	33.0	1	1	0	2	2	3	90.0	90.0	73.0													70.0	50.0	80.0
373	5	1.0	1	2	6	54.0	80.0	77.0	15.0	38.0	1	1	2	1	3	3																			80.0	80.0	76.0
374	5	1.0	1	3	6	45.0	40.0	61.0	30.0	28.0	1	1	1	1	0	4	70.0	60.0	64.0	60.0	60.0	62.0	70.0	60.0	52.0	70.0	70.0	70.0	70.0	80.0	72.0	70.0	70.0	73.0	70.0	70.0	80.0	60.0	50.0	68.0	60.0	50.0	76.0	30.0	20.0	64.0	20.0	10.0	60.0
375	16	5.0	2	1	6	56.0	60.0	62.0	29.0	29.0	1	1	2	1	0	1	90.0	80.0	56.0
376	15	1.0	2	2	3	43.0	40.0	68.0	41.0	39.0	1	1	1	1	2	3	80.0	90.0	34.0				30.0	10.0	37.0
377	12	2.0	2	2	6	18.0	60.0	42.0	22.0	26.0	0	0	0	0	0	0	80.0	60.0	40.0	70.0	30.0	38.0	70.0	30.0
378	16	1.0	2	3	6	43.0	70.0	76.0	47.0	26.0	0	0	1	1	0	5	90.0	100.0	60.0	100.0	100.0	72.0	90.0	100.0	43.0	70.0	70.0	31.0				80.0	100.0	68.0				80.0	100.0	68.0	100.0	100.0	60.0	100.0	100.0	60.0	100.0	100.0	56.0
379	16	1.0	2	2	6	37.0	50.0	78.0	34.0	24.0	1	1	1	1	4	3	70.0	70.0	96.0	70.0	50.0	96.0				80.0	90.0	88.0				90.0	90.0	96.0
380	16	2.0	2	1	6	48.0	70.0	35.0	30.0	28.0	1	1	0	1	4	5	90.0	70.0	49.0													70.0	70.0	24.0
381	5	1.0	1	1	6	62.0	80.0	52.0	27.0	30.0	1	1	2	1	4	6	80.0	70.0	33.0
382	14	3.0	2	1	6	56.0	80.0	69.0	30.0	27.0	0	0	0	1	2	2	70.0	80.0	53.0													30.0	30.0	53.0
383	12	2.0	1	1	6	67.0	80.0	65.0	30.0	24.0	1	1	2	6	4	3	90.0	90.0	47.0													80.0	50.0	51.0
384	5	2.0	1	3	6	48.0	70.0	60.0	28.0	31.0	0	0	1	1	3	4
385	5	1.0	1	2	6	49.0	70.0	47.0	37.0	27.0	1	1	1	1	4	4	80.0	80.0	64.0	80.0	90.0	59.0	60.0	50.0	37.0	40.0	30.0	48.0	80.0	70.0	77.0	50.0	30.0	44.0	80.0	80.0	45.0	100.0	80.0	73.0
386	13	4.0	1	1	6	37.0	90.0	59.0	25.0	30.0	1	1	0	1	4	5
387	7	2.0	1	1	6	28.0	30.0	76.0	38.0	31.0	1	1	0	1	4	4	80.0	60.0	88.0
388	7	3.0	1	3	6	51.0	90.0	61.0	21.0	33.0	1	1	1	2	3	4	70.0	40.0	37.0	80.0	70.0	61.0	20.0	20.0	41.0	30.0	30.0	51.0	60.0	70.0	56.0
389	7	2.0	2	1	6	48.0	80.0	46.0	18.0	30.0	1	1	2	1	3	5	70.0	90.0	65.0
390	7	1.0	1	2	6	37.0	80.0	84.0	20.0	31.0	1	1	1	1	4	5	70.0	70.0	84.0	70.0	70.0	84.0
391	16	1.0	1	3	3	50.0	50.0	55.0	28.0	25.0	1	1	0	1	4	5	60.0	50.0	54.0
392	7	2.0	1	2	6	62.0	40.0	35.0	22.0	27.0	1	1	2	1	2	2	40.0	30.0
393	12	1.0	1	3	6	38.0	80.0	64.0	26.0	29.0	0	0	0	2	4	4	90.0	90.0	65.0	100.0	90.0	66.0				80.0	80.0	65.0
394	14	1.0	2	1	6	44.0	70.0	57.0	26.0	29.0	1	1	1	1	2	6	80.0	70.0	64.0													70.0	70.0	66.0
395	12	3.0	1	2	6	44.0	40.0	23.0	42.0	27.0	1	1	1	1	1	4	50.0	30.0	16.0				0.0	0.0	12.0										60.0	60.0	36.0
396	16	1.0	2	3	6	56.0	70.0	84.0	26.0	26.0	1	1	1	1	0	6	90.0	90.0	84.0	80.0	90.0	88.0	80.0	90.0	77.0	60.0	70.0	73.0	70.0	70.0	70.0				60.0	80.0	64.0	70.0	80.0	67.0				50.0	40.0	80.0
397	1	2.0	2	2	6	55.0	60.0	72.0	24.0	30.0	0	0	1	1	2	4	70.0	70.0	84.0	100.0	80.0	92.0	80.0	70.0	72.0	80.0	80.0	92.0	90.0	90.0	92.0	90.0	80.0	96.0	90.0	90.0	96.0	80.0	80.0	92.0	90.0	90.0	85.0	90.0	90.0	96.0	90.0	80.0	92.0
398	15	3.0	2	1	3	54.0	100.0	56.0	25.0	31.0	1	1	2	1	0	3	100.0	100.0	48.0
399	5	1.0	1	2	6	49.0	70.0	58.0	48.0	30.0	1	1	2	1	2	4	60.0	70.0	60.0	100.0	80.0	74.0	90.0	80.0	78.0	100.0	80.0	75.0
400	1	2.0	1	2	6	47.0	80.0	53.0	37.0	25.0	1	1	1	1	4	4	100.0	90.0	58.0	70.0	70.0	48.0	70.0	50.0	40.0	80.0	60.0	70.0	90.0	80.0	58.0	70.0	70.0														0.0	0.0	43.0
401	16	1.0	2	3	6	49.0	60.0	56.0	41.0	30.0	1	1	1	1	4	4	80.0	60.0	60.0	60.0	40.0		60.0	50.0	48.0	50.0	40.0	52.0	20.0	30.0	52.0				20.0	10.0	44.0	40.0	30.0	76.0
402	10	1.0	2	2	6	23.0	90.0	44.0	46.0	29.0	1	1	0	0	4	5	90.0	90.0	47.0	70.0	80.0	74.0	60.0	70.0	51.0	60.0	30.0	47.0	30.0	30.0	50.0	20.0	20.0	60.0				30.0	20.0	60.0	10.0	10.0	74.0	10.0	0.0	67.0
403	5	1.0	1	3	6	50.0	80.0	47.0	14.0	34.0	1	1	2	1	4	5	80.0	90.0	68.0	70.0	70.0	88.0							70.0	80.0											90.0	100.0	82.0	80.0	80.0	96.0
404	16	3.0	2	1	6	23.0	90.0	76.0	26.0	36.0	1	1	0	0	2	3	80.0	90.0	63.0													90.0	90.0	52.0
405	5	2.0	1	2	6	27.0	80.0	61.0	35.0	28.0	1	1	0	1	2	4	100.0	80.0	46.0	100.0	80.0	57.0	90.0	80.0	60.0
406	5	4.0	1	2	6	30.0	70.0	57.0	44.0	33.0	1	1	0	1	2	7	70.0	70.0	58.0	70.0	80.0	72.0	80.0	80.0	76.0	80.0	80.0	76.0	90.0	80.0	72.0	70.0	80.0	68.0	70.0	70.0	80.0	60.0	40.0	72.0	60.0	60.0	72.0	60.0	40.0	68.0	50.0	60.0	64.0
407	8	1.0	1	3	6	56.0	60.0	50.0	37.0	34.0	1	1	2	1	0	1	100.0	90.0	62.0	80.0	60.0	68.0	70.0	70.0	51.0							60.0	50.0	49.0				70.0	60.0	72.0	70.0	60.0	78.0				60.0	60.0	53.0
408	5	1.0	1	1	6	41.0	60.0	56.0	38.0	33.0	1	1	1	1	1	6	90.0	80.0	45.0													70.0	50.0	44.0
409	5	1.0	1	2	6	24.0	60.0	57.0	36.0	27.0	1	1	0	1	4	6	100.0	80.0	53.0	60.0	60.0	46.0				60.0	60.0	55.0				80.0	60.0	70.0				70.0	90.0	80.0
410	16	1.0	1	3	6	48.0	100.0	60.0	43.0	37.0	1	1	1	4	4	6	100.0	90.0	72.0	90.0	100.0	51.0	90.0	100.0	80.0	90.0	90.0	64.0	90.0	90.0	76.0	90.0	90.0	72.0	90.0	100.0	76.0	80.0	100.0	76.0				60.0	50.0	72.0
411	5	2.0	1	1	6	28.0	60.0	20.0	17.0	28.0	1	1	0	1	2	4	90.0	60.0	28.0													90.0	90.0	64.0
412	12	3.0	1	3	6	25.0	60.0	22.0	40.0	30.0	1	1	0	1	2	4	70.0	30.0	17.0	70.0	20.0	20.0	20.0	0.0	24.0	10.0	0.0	28.0	0.0	10.0	16.0	0.0	0.0	4.0	0.0	0.0	15.0	20.0	0.0	12.0	10.0	0.0	16.0	10.0	0.0	40.0	10.0	0.0	28.0
413	8	1.0	1	3	6	24.0	80.0	59.0	26.0	31.0	1	1	0	1	2	4	100.0	80.0	53.0	90.0	90.0	48.0	90.0	90.0	38.0	80.0	80.0	56.0
414	5	1.0	1	3	6	26.0	90.0	12.0	49.0	29.0	0	0	0	1	4	1	70.0	90.0	16.0	90.0	90.0	20.0							70.0	80.0	10.0	60.0	70.0	4.0	70.0	80.0	24.0	90.0	90.0	24.0	90.0	90.0	12.0	70.0	60.0		60.0	90.0	20.0
415	16	4.0	2	1	6	21.0	90.0	52.0	24.0	34.0	0	0	0	0	2	3	90.0	80.0	51.0													30.0	40.0	25.0
416	7	2.0	1	2	6	55.0	90.0	69.0	37.0	30.0	1	1	0	1	1	1	70.0	90.0	57.0				80.0	80.0	61.0	70.0	90.0	55.0
417	2	1.0	2	1	6	18.0	60.0	70.0	46.0	28.0	0	0	0	0	0	0
418	16	1.0	2	3	6	52.0	50.0	47.0	32.0	29.0	1	1	2	1	2	3	80.0	90.0	40.0	70.0	80.0	33.0	80.0	60.0	43.0	80.0	40.0	51.0	70.0	30.0	54.0	30.0	20.0	32.0	30.0	40.0	23.0				30.0	20.0	33.0
419	16	1.0	2	3	3	38.0	80.0	49.0	35.0	27.0	1	1	1	1	1	6	100.0	80.0	44.0	100.0	80.0	61.0	100.0	80.0	45.0	90.0	70.0	51.0	80.0	60.0	54.0	70.0	40.0	54.0	70.0	40.0	54.0	50.0	30.0	54.0	30.0	0.0	51.0	30.0	10.0	67.0	0.0	0.0	42.0
420	5	2.0	1	1	6	51.0	70.0	48.0	26.0	29.0	1	1	2	1	2	1	70.0	60.0	56.0
421	5	4.0	1	2	6	44.0	40.0	63.0	24.0	27.0	1	1	1	1	2	6	80.0	80.0	73.0	70.0	50.0	64.0	100.0	80.0	84.0	80.0	80.0	68.0	70.0	50.0	72.0	80.0	70.0	72.0	80.0	70.0	72.0	20.0	50.0	72.0	70.0	40.0	72.0	70.0	40.0	72.0	70.0	50.0	72.0
422	13	2.0	1	1	6	50.0	50.0	52.0	19.0	27.0	1	1	2	1	4	4	100.0	80.0	39.0
423	7	2.0	1	2	3	41.0	40.0	68.0	40.0	30.0	1	1	1	1	2	5	60.0	40.0	50.0
424	16	1.0	2	2	6	44.0	70.0	55.0	16.0	32.0	1	1	2	1	2	1	80.0	80.0	78.0	80.0	80.0	52.0	90.0	80.0	70.0	70.0	60.0	51.0	70.0	70.0	45.0	80.0	70.0	64.0	70.0	60.0	48.0	70.0	60.0	88.0	70.0	50.0	54.0	60.0	50.0	64.0	30.0	20.0	54.0
425	1	3.0	1	1	6	52.0	80.0	63.0	41.0	33.0	1	1	1	1	0	3	70.0	80.0	67.0													80.0	80.0	62.0
426	12	1.0	1	3	99	32.0	70.0	73.0	31.0	28.0	1	1	0	1	2	4	90.0	70.0	50.0	70.0	80.0	48.0	30.0	20.0	29.0	20.0	0.0	66.0				0.0	0.0	73.0	90.0	60.0	88.0	90.0	100.0	80.0	100.0	100.0	86.0	80.0	90.0	76.0	90.0	100.0	70.0
427	5	1.0	1	1	6	45.0	60.0	58.0	30.0	24.0	1	1	1	1	2	4	70.0	80.0	74.0													90.0	90.0	70.0
428	5	3.0	1	2	6	61.0	90.0	84.0	26.0	30.0	1	1	2	1	2	5	90.0	90.0	92.0	90.0	90.0	88.0	90.0	90.0	92.0	80.0	80.0	96.0	90.0	90.0	92.0	80.0	80.0	96.0	80.0	80.0	96.0	90.0	90.0	96.0	90.0	80.0	92.0	90.0	90.0	92.0	90.0	90.0	96.0
429	5	1.0	1	1	6	50.0	20.0	52.0	54.0	29.0	0	0	0	1	0	3																40.0	20.0	52.0
430	12	1.0	1	2	3	41.0	90.0	69.0	12.0	38.0	1	1	1	1	0	4	100.0	100.0	68.0	100.0	100.0	84.0	100.0	100.0	76.0	100.0	100.0	76.0	100.0	100.0	92.0	100.0	100.0	88.0	100.0	100.0	88.0	100.0	100.0	88.0	100.0	100.0	88.0	100.0	100.0	88.0	100.0	100.0	84.0
431	14	1.0	1	1	6	27.0	40.0	27.0	29.0	23.0	0	0	0	0	1	3
432	16	1.0	2	3	6	56.0	90.0	69.0	21.0	35.0	1	1	0	1	4	4	100.0	100.0	65.0	100.0	100.0	76.0	100.0	100.0	72.0	90.0	100.0	76.0	90.0	100.0	79.0	90.0	90.0	80.0	70.0	50.0	88.0	20.0	30.0	48.0	70.0	60.0	76.0	80.0	70.0	68.0	70.0	70.0	88.0
433	5	1.0	1	2	6	70.0	40.0	67.0	42.0	32.0	1	1	2	99	2	4	60.0	40.0	77.0							50.0	30.0	72.0				60.0	40.0	61.0							50.0	30.0	77.0
434	5	3.0	1	1	6	28.0	80.0	74.0	24.0	29.0	0	0	0	1	2	3	90.0	80.0	60.0													80.0	60.0	96.0
435	5	2.0	1	1	3	46.0	80.0	72.0	29.0	27.0	2	0	2	2	0	4	100.0	80.0	32.0
436	12	2.0	1	2	6	43.0	70.0	48.0	17.0	31.0	1	1	1	1	1	4
437	12	3.0	1	2	6	44.0	50.0	69.0	28.0	32.0	1	1	1	1	4	4	80.0	70.0	85.0	70.0	60.0	43.0	60.0	50.0	79.0	60.0	80.0	41.0	70.0	70.0	45.0	60.0	50.0	56.0	20.0	30.0	54.0	60.0	20.0	18.0	60.0	30.0	24.0	70.0	60.0	20.0	60.0	30.0	35.0
438	16	1.0	2	2	6	60.0	30.0	14.0	25.0	27.0	1	1	2	1	4	4	60.0	10.0	29.0	20.0	10.0	22.0	60.0	50.0	37.0				0.0	0.0	24.0
439	16	5.0	2	2	6	30.0	100.0	70.0	17.0	37.0	1	1	1	1	4	6	80.0	90.0	76.0	90.0	100.0	66.0				90.0	100.0	76.0										0.0	0.0	80.0
440	16	2.0	2	1	6	26.0	60.0	55.0	39.0	28.0	0	0	0	0	4	1	70.0	60.0	66.0													80.0	90.0	60.0
441	16	1.0	2	1	6	31.0	50.0	77.0	28.0	30.0	1	1	0	1	0	5
442	16	1.0	2	3	6	59.0	100.0	61.0	27.0	23.0	1	1	0	99	4	4	90.0	40.0	47.0							30.0	50.0	42.0	60.0	80.0	54.0				60.0	70.0	56.0	90.0	70.0	51.0
443	16	1.0	2	1	6	66.0	60.0	45.0	41.0	29.0	2	0	0	6	2	3
444	1	4.0	1	2	3	25.0	60.0	37.0	51.0	31.0	0	0	0	0	3	6	80.0	100.0	40.0	60.0	80.0	41.0	80.0	90.0	48.0	80.0	90.0	23.0
445	12	1.0	1	1	3	26.0	70.0	62.0	25.0	33.0	1	1	0	0	0	3
446	16	2.0	2	2	3	43.0	100.0	74.0	30.0	32.0	1	1	1	1	2	4	90.0	100.0	66.0	90.0	90.0	54.0	100.0	90.0	67.0	90.0	90.0	65.0	90.0	90.0	45.0							70.0	60.0	36.0				70.0	20.0	45.0	30.0	0.0	43.0
447	5	3.0	1	1	6	53.0	80.0	84.0	32.0	33.0	1	1	2	1	1	4	70.0	70.0	84.0													70.0	60.0	84.0
448	16	2.0	2	2	6	60.0	80.0	11.0	23.0	34.0	0	0	0	6	2	3	100.0	90.0	15.0	90.0	90.0	20.0	70.0	80.0	18.0
449	5	1.0	1	3	6	44.0	90.0	65.0	30.0	26.0	1	1	1	1	4	0	70.0	80.0	55.0
450	5	1.0	1	1	6	67.0	40.0	54.0	24.0	23.0	2	0	2	99	4	4	60.0	30.0	71.0													90.0	90.0	64.0
451	5	1.0	1	1	6	25.0	70.0	40.0	42.0	30.0	0	0	0	99	3	3	80.0	90.0	84.0
452	5	2.0	1	2	6	57.0	60.0	42.0	28.0	32.0	1	1	1	1	0	4	70.0	70.0	32.0	70.0	60.0	42.0	60.0	60.0	60.0	70.0	80.0	44.0	60.0	70.0	64.0	60.0	40.0	48.0	60.0	40.0	76.0	60.0	50.0	36.0	70.0	70.0	64.0	60.0	40.0	32.0	60.0	50.0	24.0
453	5	2.0	1	3	6	24.0	50.0	18.0	40.0	18.0	0	0	0	99	3	1	60.0	30.0	17.0	60.0	30.0	36.0	20.0	0.0	34.0	10.0	10.0	33.0				0.0	0.0	20.0
454	16	1.0	2	2	3	74.0	70.0	54.0	19.0	25.0	1	1	2	6	0	4	100.0	60.0	67.0	50.0	50.0	32.0	50.0	50.0	64.0	0.0	0.0	50.0	0.0	0.0	74.0
455	2	1.0	2	1	6	66.0	60.0	52.0	22.0	32.0	1	1	2	99	0	2	70.0	60.0	68.0													90.0	90.0	59.0
456	5	1.0	1	3	6	29.0	60.0	59.0	40.0	29.0	1	1	0	1	2	6	90.0	70.0	70.0	90.0	80.0	66.0	30.0	30.0	67.0	30.0	30.0	73.0	60.0	40.0
457	5	3.0	1	1	6	64.0	90.0	92.0	36.0	29.0	1	1	2	6	4	4	80.0	90.0	89.0													60.0	70.0	92.0
458	7	2.0	2	1	6	59.0	40.0	64.0	20.0	24.0	0	0	2	1	4	1
459	8	1.0	2	1	6	43.0	80.0	45.0	17.0	24.0	1	1	1	1	3	1	70.0	80.0	43.0													70.0	80.0	46.0
460	5	1.0	1	3	6	40.0	20.0	36.0	21.0	25.0	1	1	1	1	4	6	90.0	50.0	40.0				80.0	50.0	35.0	70.0	50.0	43.0	70.0	40.0	35.0	70.0	40.0	28.0							70.0	40.0	44.0				20.0	0.0	38.0
461	5	5.0	1	2	6	21.0	90.0	59.0	24.0	32.0	0	0	0	0	4	1	90.0	80.0	60.0	60.0	70.0	62.0	50.0	40.0	36.0				70.0	80.0	57.0	90.0	90.0	56.0	10.0	40.0	96.0				80.0	70.0	54.0	60.0	70.0	65.0
462	5	2.0	1	1	6	50.0	50.0	31.0	39.0	27.0	0	0	1	1	2	4	70.0	70.0	43.0													30.0	20.0	42.0
463	5	3.0	1	1	6	53.0	90.0	61.0	39.0	30.0	2	0	2	3	4	1	70.0	80.0	72.0													50.0	50.0	56.0
464	7	1.0	1	3	6	43.0	60.0	64.0	45.0	32.0	1	1	0	3	2	6
465	16	2.0	2	3	3	34.0	80.0	38.0	25.0	32.0	1	1	1	1	2	5	70.0	90.0	17.0																			70.0	50.0	35.0
466	8	1.0	2	3	6	36.0	70.0	89.0	19.0	36.0	1	1	0	1	4	5	100.0	80.0	68.0	100.0	90.0	78.0	80.0	90.0	82.0	70.0	80.0	84.0																			70.0	50.0	81.0
467	7	5.0	1	1	6	42.0	50.0	46.0	57.0	21.0	2	0	1	1	4	7	70.0	80.0	67.0													70.0	60.0	76.0
468	14	3.0	2	1	6	24.0	80.0	88.0	25.0	31.0	1	1	0	0	1	4	80.0	100.0
469	5	3.0	1	2	6	54.0	80.0	40.0	25.0	29.0	1	1	1	1	4	4	80.0	80.0	57.0	60.0	80.0	55.0										70.0	70.0	56.0				70.0	30.0	68.0							70.0	50.0	49.0
470	1	1.0	1	2	3	31.0	80.0	23.0	22.0	34.0	1	1	0	1	1	3	100.0	80.0	57.0	100.0	80.0	37.0	80.0	70.0	29.0	80.0	60.0	23.0				80.0	80.0	32.0				90.0	40.0	26.0	70.0	60.0	18.0				90.0	50.0	32.0
471	10	2.0	2	2	6	43.0	40.0	37.0	48.0	23.0	0	0	0	1	4	4	90.0	70.0	31.0	70.0	40.0	18.0	50.0	30.0	17.0	80.0	70.0	40.0				90.0	40.0	13.0	50.0	40.0	24.0
472	7	1.0	2	3	6	58.0	50.0	54.0	21.0	30.0	1	1	2	1	2	4
473	10	4.0	1	2	6	58.0	50.0	50.0	23.0	34.0	2	0	2	1	4	4	80.0	100.0	70.0	70.0	100.0	62.0	70.0	80.0	64.0	70.0	90.0	68.0	90.0	90.0	68.0	100.0	90.0	76.0	100.0	100.0	76.0	90.0	90.0	80.0	90.0	90.0	72.0	90.0	90.0	66.0	90.0	100.0	84.0
474	7	2.0	1	1	6	35.0	60.0	40.0	32.0	33.0	1	1	1	1	2	4
475	16	10.0	2	2	3	70.0	90.0	92.0	22.0	33.0	1	1	2	6	4	7	100.0	90.0	96.0	100.0	90.0	89.0	100.0	100.0	92.0	100.0	90.0	96.0	90.0	90.0	96.0	90.0	90.0	96.0	90.0	90.0	96.0	90.0	90.0	96.0	90.0	90.0	96.0	90.0	90.0	96.0	90.0	80.0	96.0
476	7	1.0	2	3	6	60.0	60.0	66.0	27.0	32.0	1	1	2	2	3	5	100.0	100.0	78.0	0.0	60.0	53.0	100.0	80.0	73.0	100.0	90.0	72.0	100.0	90.0	74.0	100.0	80.0	77.0	100.0	90.0	76.0	80.0	70.0	80.0	70.0	70.0	60.0	70.0	70.0	56.0	10.0	70.0	67.0
477	5	3.0	1	2	6	18.0	70.0	36.0	40.0	25.0	0	0	0	0	2	1	70.0	70.0	52.0	30.0	60.0	33.0	50.0	40.0	39.0
478	16	1.0	2	2	6	44.0	60.0	81.0	49.0	31.0	2	0	1	1	3	7	90.0	80.0	88.0	80.0	70.0	96.0	80.0	30.0	81.0	70.0	60.0	92.0	70.0	30.0	92.0	70.0	70.0	96.0													20.0	0.0	49.0
479	8	1.0	2	3	3	42.0	100.0	96.0	14.0	35.0	1	1	1	1	1	7	100.0	100.0	57.0	100.0	100.0	96.0	100.0	100.0	96.0							100.0	100.0	96.0													100.0	100.0	96.0
480	5	1.0	1	1	6	35.0	60.0	58.0	24.0	35.0	1	1	0	1	1	6	100.0	100.0	71.0													90.0	100.0	70.0
481	16	2.0	2	2	3	51.0	100.0	57.0	24.0	31.0	1	1	1	1	4	1
482	15	1.0	1	3	6	34.0	60.0	36.0	42.0	29.0	1	1	1	1	2	3	20.0	30.0	37.0							0.0	10.0	33.0																			0.0	0.0	66.0
483	7	2.0	1	1	6	37.0	70.0	75.0	12.0	37.0	1	1	0	0	3	0	100.0	90.0	65.0													100.0	90.0	42.0
484	5	1.0	1	1	6	25.0	50.0	92.0	21.0	36.0	1	1	0	1	0	1	80.0	80.0	85.0
485	15	3.0	2	1	6	30.0	80.0	39.0	30.0	28.0	1	1	1	5	0	1
486	7	1.0	2	3	3	36.0	80.0	79.0	16.0	40.0	1	1	0	1	4	2	100.0	80.0	56.0	70.0	40.0	55.0	30.0	0.0	45.0	30.0	0.0	47.0	10.0	0.0	64.0	10.0	0.0	40.0	0.0	0.0	41.0	0.0	0.0	45.0	0.0	0.0	35.0	0.0	0.0	29.0	0.0	0.0	37.0
487	16	4.0	1	2	6	69.0	40.0	40.0	45.0	27.0	1	1	0	99	4	4	80.0	80.0	35.0	70.0	70.0	32.0	100.0	80.0	32.0	90.0	80.0	28.0	100.0	90.0	36.0	90.0	80.0	32.0	90.0	90.0	40.0	90.0	80.0	20.0	90.0	80.0	20.0	90.0	90.0	32.0	100.0	100.0	24.0
488	15	1.0	2	3	6	43.0	30.0	22.0	34.0	28.0	1	1	1	1	2	1																												100.0	90.0	28.0	90.0	80.0	47.0
489	16	1.0	2	2	6	60.0	100.0	33.0	48.0	30.0	2	0	2	1	0	7	80.0	90.0	42.0	70.0	60.0	26.0	60.0	80.0	24.0	70.0	90.0	47.0	90.0	90.0	47.0	100.0	100.0	66.0	90.0	90.0	73.0	80.0	70.0	24.0	90.0	90.0	38.0	80.0	90.0	54.0	30.0	30.0	32.0
490	16	1.0	1	3	6	33.0	90.0	47.0	16.0	31.0	1	1	1	99	2	2	90.0	100.0	76.0	100.0	100.0	92.0	90.0	100.0	62.0																100.0	100.0	77.0	90.0	100.0	80.0	90.0	100.0	88.0
491	5	2.0	1	1	6	50.0	50.0	42.0	24.0	27.0	1	1	1	1	2	1	70.0	70.0	74.0
492	1	1.0	2	1	6	57.0	80.0	68.0	28.0	32.0	1	1	1	1	4	4	100.0	80.0	77.0													80.0	80.0	76.0
493	15	2.0	2	2	6	50.0	80.0	32.0	38.0	28.0	1	1	0	1	3	3	60.0	50.0	29.0
494	16	1.0	2	2	6	46.0	100.0	59.0	26.0	29.0	1	1	1	1	2	1	100.0	100.0	48.0	100.0	100.0	48.0	100.0	100.0	60.0	90.0	90.0	36.0	90.0	80.0	67.0	90.0	90.0	84.0	80.0	80.0	80.0	80.0	90.0	66.0	80.0	80.0	65.0	80.0	80.0	69.0	70.0	70.0	69.0
495	5	1.0	1	3	6	53.0	50.0	58.0	29.0	29.0	1	1	1	1	4	5	80.0	80.0	76.0	80.0	70.0	41.0	70.0	70.0	72.0																			70.0	50.0	73.0
496	16	2.0	2	1	6	40.0	80.0	66.0	17.0	31.0	1	1	1	5	4	6	90.0	90.0	59.0
497	1	1.0	1	3	6	42.0	90.0	44.0	39.0	35.0	1	1	1	1	4	6	100.0	100.0	56.0				30.0	80.0	35.0	20.0	30.0	24.0				80.0	80.0	52.0				80.0	80.0	40.0				20.0	20.0	8.0
498	7	2.0	2	1	6	34.0	70.0	61.0	32.0	31.0	1	1	1	1	2	4	60.0	30.0	96.0
499	7	2.0	2	1	6	19.0	40.0	49.0	51.0	28.0	1	1	0	0	4	1	70.0	70.0	64.0
500	12	1.0	1	2	6	51.0	70.0	54.0	35.0	32.0	1	1	1	1	0	3	100.0	70.0	47.0
501	5	1.0	1	3	6	53.0	80.0	32.0	43.0	33.0	1	1	1	1	4	4	80.0	80.0	37.0				70.0	80.0	30.0				50.0	50.0	21.0							20.0	20.0	28.0	60.0	70.0	24.0	20.0	20.0	27.0	10.0	10.0	22.0
502	5	1.0	1	2	6	37.0	80.0	15.0	33.0	26.0	1	1	1	1	2	5	90.0	40.0	51.0							80.0	70.0	28.0	70.0	70.0	46.0	70.0	80.0	44.0	90.0	70.0	7.0
503	7	1.0	1	3	6	39.0	50.0	42.0	39.0	19.0	1	1	1	1	4	3	30.0	30.0	37.0	0.0	10.0	48.0	60.0	40.0	48.0	20.0	10.0	48.0	0.0	0.0	48.0	0.0	0.0	43.0	0.0	0.0	48.0	0.0	0.0	48.0	0.0	0.0	45.0	0.0	0.0	48.0	0.0	0.0	46.0
504	5	1.0	1	1	6	61.0	60.0	59.0	23.0	30.0	0	0	2	1	4	4	100.0	90.0	80.0													30.0	40.0	57.0
505	8	4.0	1	2	6	27.0	70.0	80.0	22.0	39.0	1	1	0	1	3	6	90.0	90.0	92.0	100.0	90.0	92.0	80.0	80.0	96.0	70.0	70.0	96.0
506	7	6.0	1	3	3	27.0	70.0	56.0	40.0	37.0	1	1	0	1	2	6	80.0	80.0	76.0	80.0	80.0	47.0
507	1	2.0	1	1	6	27.0	90.0	36.0	41.0	27.0	1	1	0	4	2	2	100.0	90.0	35.0													30.0	20.0	24.0
508	13	5.0	1	1	3	27.0	70.0	65.0	31.0	37.0	1	1	0	1	4	6	80.0	70.0	61.0													80.0	90.0	68.0
509	5	1.0	1	3	6	38.0	100.0	68.0	13.0	40.0	1	1	1	5	2	6	80.0	100.0
510	15	1.0	2	2	6	35.0	90.0	66.0	22.0	32.0	1	1	0	1	4	6	100.0	100.0	63.0	100.0	90.0	41.0	100.0	100.0	41.0	100.0	90.0	53.0	90.0	100.0	47.0	100.0	100.0	49.0	100.0	100.0	57.0	100.0	100.0	45.0	100.0	100.0	32.0	90.0	100.0	22.0	100.0	100.0	32.0
511	16	1.0	2	3	3	60.0	100.0	77.0	28.0	30.0	1	1	2	1	4	3	80.0	80.0	86.0	70.0	100.0	83.0	80.0	90.0	88.0	80.0	80.0	88.0	80.0	80.0	72.0	80.0	100.0	68.0	80.0	100.0	66.0	70.0	80.0	85.0	70.0	70.0	88.0	70.0	50.0	66.0	20.0	20.0	88.0
512	10	1.0	1	2	6	41.0	60.0	34.0	31.0	27.0	0	0	1	1	2	5	90.0	70.0	46.0	60.0	50.0	37.0	60.0	30.0	42.0	60.0	50.0	56.0							70.0	40.0	46.0	70.0	40.0	48.0
513	5	1.0	1	1	6	66.0	80.0	54.0	25.0	30.0	1	1	2	6	4	0	80.0	80.0	61.0													70.0	70.0	61.0
514	5	4.0	1	2	6	49.0	80.0	15.0	40.0	29.0	1	1	2	1	4	1	70.0	90.0	29.0	60.0	60.0	15.0	60.0	60.0	18.0
515	16	2.0	2	1	6	54.0	50.0	47.0	49.0	27.0	1	1	0	1	4	4	80.0	50.0	54.0													20.0	30.0	59.0
516	5	2.0	1	3	6	49.0	90.0	62.0	18.0	26.0	1	1	2	1	4	1	80.0	70.0	77.0	80.0	70.0	78.0	50.0	30.0	68.0	50.0	30.0	69.0	60.0	20.0	69.0	60.0	40.0	78.0	50.0	50.0	75.0	50.0	20.0	75.0	30.0	20.0	78.0	30.0	20.0	74.0	20.0	0.0	75.0
517	16	2.0	2	3	3	54.0	60.0	39.0	33.0	29.0	1	1	1	1	3	4	60.0	70.0	41.0	60.0	40.0	34.0	60.0	40.0	27.0	50.0	50.0	24.0				50.0	80.0	52.0	50.0	40.0	46.0	50.0	50.0	53.0
518	16	2.0	2	2	6	44.0	80.0	42.0	22.0	28.0	1	1	1	1	4	6	70.0	80.0	45.0
519	16	1.0	2	2	6	35.0	70.0	37.0	28.0	28.0	1	1	1	1	2	2	70.0	80.0	21.0				60.0	40.0	15.0				70.0	70.0	48.0													50.0	30.0	24.0
520	5	1.0	1	3	6	32.0	90.0	67.0	40.0	26.0	1	1	1	1	4	6	30.0	20.0	54.0				30.0	20.0	41.0	20.0	20.0	66.0	30.0	30.0	74.0				30.0	40.0	66.0				60.0	40.0	34.0
521	16	1.0	2	3	6	65.0	70.0	54.0	26.0	32.0	2	0	2	6	4	4	90.0	50.0	37.0	90.0	80.0	38.0				30.0	40.0	47.0	70.0	50.0	76.0	30.0	20.0	54.0							80.0	40.0	59.0	40.0	30.0	45.0	60.0	50.0	48.0
522	5	2.0	1	1	6	52.0	70.0	51.0	45.0	37.0	2	0	2	1	4	4	80.0	70.0	65.0													30.0	30.0	32.0
523	16	2.0	2	3	6	55.0	70.0	78.0	21.0	30.0	1	1	2	1	4	4	80.0	80.0	82.0	80.0	80.0	88.0	60.0	60.0	82.0	30.0	30.0	78.0	60.0	40.0	63.0	50.0	40.0	45.0	40.0	30.0	24.0	40.0	40.0	64.0	30.0	30.0	89.0	60.0	70.0	85.0	70.0	70.0	78.0
524	5	3.0	1	2	6	36.0	100.0	80.0	24.0	35.0	1	1	1	1	4	1
525	16	1.0	2	2	6	58.0	60.0	67.0	20.0	30.0	1	1	2	1	4	6	70.0	60.0	62.0	100.0	70.0	63.0	100.0	80.0	64.0	100.0	80.0	60.0	100.0	90.0	68.0	90.0	80.0	71.0	90.0	80.0	60.0	90.0	90.0	69.0	90.0	80.0	71.0	80.0	70.0	58.0
526	5	3.0	1	1	3	73.0	80.0	58.0	27.0	29.0	1	1	2	6	4	5	80.0	80.0	52.0
527	5	2.0	1	2	6	50.0	50.0	51.0	28.0	30.0	1	1	2	1	4	4	70.0	70.0	65.0	80.0	80.0	78.0	90.0	80.0	71.0	90.0	90.0	78.0	90.0	90.0	88.0	90.0	90.0	89.0	70.0	80.0	89.0	90.0	90.0	89.0	90.0	80.0	88.0	90.0	90.0	78.0	90.0	90.0	75.0
528	5	2.0	1	1	6	52.0	90.0	46.0	35.0	30.0	1	1	2	1	2	2	80.0	80.0	44.0
529	16	1.0	2	1	6	59.0	40.0	34.0	34.0	25.0	1	1	2	1	2	5	30.0	10.0	40.0
530	8	2.0	2	2	6	37.0	60.0	43.0	29.0	31.0	1	1	1	1	1	4	80.0	60.0	49.0	70.0	50.0	54.0	70.0	50.0	64.0				70.0	60.0	72.0							20.0	30.0	58.0	70.0	60.0	45.0
531	5	7.0	1	1	6	42.0	30.0	41.0	41.0	31.0	1	1	2	0	4	4	90.0	100.0	68.0													70.0	50.0	56.0
532	5	1.0	1	3	6	38.0	90.0	63.0	20.0	27.0	1	1	1	1	4	1	90.0	90.0	60.0	90.0	70.0	60.0	80.0	80.0	57.0	70.0	50.0	60.0	30.0	30.0	28.0	10.0	10.0	60.0	0.0	0.0	74.0
533	7	1.0	1	3	3	47.0	60.0	28.0	42.0	29.0	1	1	1	4	4	2	90.0	90.0	27.0	70.0	50.0	23.0				0.0	10.0	36.0	0.0	0.0	24.0	0.0	0.0	31.0							0.0	0.0	26.0
534	7	2.0	2	2	6	43.0	50.0	52.0	44.0	26.0	1	1	1	1	4	4	70.0	60.0	50.0	70.0	70.0	62.0	100.0	70.0	64.0	70.0	70.0	68.0	80.0	80.0	56.0	70.0	70.0	52.0
535	5	2.0	1	2	6	33.0	90.0	24.0	24.0	20.0	1	1	1	1	4	5	80.0	90.0	21.0				30.0	20.0	51.0
536	5	2.0	1	1	6	34.0	70.0	42.0	21.0	31.0	1	1	1	1	4	7	70.0	70.0	45.0													70.0	50.0	54.0
537	5	2.0	1	1	6	45.0	100.0	86.0	24.0	33.0	1	1	1	1	4	6	90.0	90.0	84.0													60.0	60.0	82.0
538	12	1.0	1	2	6	63.0	90.0	61.0	48.0	35.0	1	1	2	1	2	6	70.0	90.0	81.0	80.0	80.0	42.0	90.0	90.0	53.0	80.0	60.0	63.0	60.0	60.0	55.0	10.0	30.0	51.0	80.0	60.0	76.0	60.0	60.0	60.0	70.0	60.0	80.0				70.0	50.0	60.0
539	7	1.0	1	3	6	50.0	70.0	32.0	26.0	27.0	1	1	2	1	4	4				60.0	70.0	41.0				20.0	10.0
540	5	2.0	1	1	6	35.0	70.0	55.0	30.0	25.0	1	1	0	1	2	4	70.0	70.0	75.0													60.0	60.0	57.0
541	10	1.0	1	3	6	34.0	80.0	36.0	30.0	31.0	1	1	1	5	0	4	100.0	90.0	61.0	100.0	90.0	68.0	90.0	90.0	88.0	70.0	70.0	62.0	40.0	40.0	64.0	20.0	10.0	75.0	10.0	10.0	78.0	10.0	10.0	62.0	10.0	10.0	72.0	20.0	10.0	69.0	20.0	20.0	51.0
542	7	1.0	2	1	6	40.0	50.0	56.0	26.0	30.0	1	1	1	1	4	1	100.0	60.0	69.0
543	7	3.0	1	1	6	35.0	50.0	28.0	27.0	15.0	1	1	0	1	2	2	80.0	90.0	26.0													70.0	90.0	40.0
544	5	1.0	1	3	6	56.0	80.0	78.0	24.0	31.0	1	1	2	1	0	3							80.0	80.0	67.0										70.0	30.0	60.0	70.0	70.0	59.0
545	12	1.0	2	3	6	61.0	80.0	30.0	32.0	37.0	1	1	1	1	4	4	90.0	90.0	32.0	90.0	90.0	21.0	90.0	90.0	16.0	90.0	90.0	30.0	90.0	90.0	20.0	90.0	90.0	4.0				90.0	100.0	8.0	90.0	90.0	24.0	80.0	90.0	28.0	90.0	90.0	28.0
546	7	1.0	2	1	6	70.0	100.0	96.0	14.0	32.0	1	1	0	6	4	0	100.0	100.0	77.0													100.0	100.0	96.0
547	5	1.0	1	3	3	29.0	70.0	42.0	43.0	26.0	1	1	0	1	0	6
548	16	1.0	2	2	6	37.0	80.0	92.0	26.0	29.0	1	1	1	1	4	1	100.0	90.0	68.0	100.0	100.0	72.0	90.0	100.0	96.0	100.0	100.0	92.0	100.0	100.0	96.0	70.0	60.0	88.0	100.0	100.0	96.0	90.0	90.0	60.0	100.0	50.0	96.0	100.0	90.0	96.0	90.0	10.0	72.0
549	16	1.0	1	3	6	56.0	40.0	73.0	35.0	24.0	1	1	2	1	4	5	60.0	40.0	78.0	80.0	70.0	84.0	70.0	70.0	69.0	80.0	80.0	66.0	60.0	40.0	44.0	70.0	70.0	48.0	60.0	60.0	36.0	60.0	30.0	56.0
550	12	10.0	1	1	6	26.0	90.0	48.0	35.0	31.0	1	1	0	0	4	3	80.0	80.0	70.0													70.0	80.0	72.0
551	12	3.0	1	2	6	58.0	90.0	75.0	33.0	33.0	1	1	2	99	3	4	80.0	80.0	79.0	90.0	90.0	81.0	90.0	90.0	78.0	70.0	90.0	82.0	30.0	60.0	78.0	70.0	80.0	79.0	70.0	80.0	79.0	70.0	80.0	76.0	80.0	90.0	76.0	60.0	60.0	78.0	30.0	30.0	74.0
552	5	1.0	1	2	6	28.0	70.0	46.0	37.0	31.0	0	0	0	1	2	6	70.0	50.0	54.0	70.0	70.0	51.0	50.0	30.0	48.0				70.0	30.0	40.0	70.0	30.0	42.0							90.0	80.0	62.0	100.0	100.0	40.0	90.0	90.0	32.0
553	12	2.0	1	2	6	51.0	80.0	88.0	17.0	40.0	2	0	2	99	4	5	70.0	80.0	84.0	80.0	90.0	96.0	90.0	90.0	96.0	90.0	90.0	92.0	100.0	100.0	70.0	90.0	100.0	84.0	100.0	100.0	92.0	90.0	90.0	88.0	90.0	90.0	84.0	90.0	90.0	84.0	90.0	90.0	88.0
554	16	2.0	2	1	6	39.0	70.0	78.0	22.0	30.0	1	1	1	1	2	4	100.0	80.0	78.0													90.0	70.0	74.0
555	2	1.0	2	1	6	34.0	90.0	63.0	13.0	31.0	1	1	1	1	4	6
556	5	2.0	1	1	6	55.0	70.0	49.0	39.0	29.0	1	1	2	1	4	4
557	16	3.0	2	2	6	57.0	100.0	61.0	27.0	30.0	1	1	1	1	4	6	90.0	90.0	80.0	70.0	70.0	62.0	60.0	70.0	69.0	60.0	80.0	40.0	60.0	80.0	56.0	60.0	90.0	68.0				60.0	90.0	62.0	60.0	40.0	43.0	50.0	10.0	52.0
558	16	1.0	2	1	6	50.0	90.0	50.0	27.0	30.0	0	0	1	4	4	3	70.0	80.0	46.0													60.0	60.0	46.0
559	5	2.0	1	2	6	43.0	90.0	64.0	41.0	21.0	1	1	1	1	2	4	70.0	80.0	36.0				80.0	80.0	68.0	70.0	60.0	66.0
560	3	3.0	1	2	6	19.0	70.0	76.0	23.0	35.0	1	1	0	1	4	3	50.0	50.0	76.0				0.0	10.0	64.0													0.0	0.0	73.0	0.0	0.0	88.0				0.0	0.0	92.0
561	16	1.0	1	2	3	29.0	70.0	47.0	28.0	29.0	1	1	0	1	3	6	90.0	80.0	31.0	70.0	70.0	42.0	80.0	80.0	35.0	100.0	50.0	35.0	70.0	60.0	39.0	60.0	50.0	12.0	80.0	50.0	56.0	70.0	30.0	48.0	40.0	30.0	48.0	20.0	20.0	68.0	0.0	0.0	68.0
562	5	2.0	1	3	6	49.0	70.0	48.0	31.0	30.0	1	1	1	1	3	5	80.0	80.0	67.0	80.0	80.0	73.0	60.0	30.0	57.0	60.0	30.0	84.0	50.0	50.0	39.0	60.0	50.0	26.0	60.0	50.0	30.0	60.0	60.0	54.0	70.0	80.0	54.0	70.0	70.0	47.0	70.0	80.0	78.0
563	1	1.0	1	1	3	32.0	70.0	53.0	27.0	26.0	1	1	1	99	2	6	70.0	50.0	58.0													80.0	80.0	50.0
564	5	2.0	1	2	6	54.0	80.0	57.0	23.0	33.0	1	1	2	1	2	6	70.0	60.0	77.0	80.0	80.0	62.0	70.0	70.0	80.0	80.0	70.0	65.0	90.0	90.0	59.0	90.0	90.0	70.0	90.0	90.0	71.0	90.0	90.0	77.0	90.0	80.0	81.0	90.0	90.0	54.0	90.0	90.0	80.0
565	16	1.0	2	1	6	50.0	90.0	68.0	34.0	39.0	1	1	2	1	2	5	100.0	100.0	96.0
566	15	3.0	2	1	6	30.0	70.0	68.0	39.0	30.0	0	0	0	1	4	6	60.0	70.0	61.0
567	10	1.0	1	1	6	46.0	50.0	65.0	30.0	28.0	1	1	2	1	4	3	80.0	60.0	65.0													90.0	30.0	72.0
568	16	3.0	2	3	3	59.0	60.0	73.0	15.0	40.0	1	1	2	2	0	6	80.0	90.0	85.0	30.0	40.0	61.0	20.0	40.0	53.0				20.0	10.0	58.0
569	10	1.0	1	3	6	48.0	70.0	24.0	42.0	24.0	0	0	1	1	4	6	80.0	90.0	49.0							90.0	80.0	52.0				70.0	70.0	39.0							20.0	30.0	36.0				80.0	50.0
570	16	1.0	2	2	6	55.0	80.0	12.0	34.0	24.0	0	0	0	1	4	1	70.0	70.0	20.0	70.0	60.0	17.0	70.0	70.0	9.0	50.0	30.0	3.0	30.0	20.0	40.0	60.0	40.0	5.0	70.0	70.0	21.0	70.0	80.0	8.0	50.0	20.0	6.0	20.0	10.0	8.0	30.0	10.0	16.0
571	16	1.0	2	2	6	63.0	50.0	58.0	35.0	26.0	1	1	2	99	4	3	90.0	70.0	88.0	90.0	70.0	76.0	80.0	80.0	81.0	90.0	80.0	48.0	90.0	80.0	66.0	70.0	70.0	57.0	60.0	70.0	58.0	80.0	80.0	57.0	80.0	70.0	57.0	70.0	80.0	54.0	70.0	70.0	51.0
572	5	1.0	1	1	6	38.0	40.0	2.0	29.0	20.0	1	1	1	0	3	3
573	10	2.0	1	2	6	35.0	80.0	62.0	29.0	34.0	1	1	1	1	2	6	90.0	80.0	66.0	90.0	90.0	59.0	100.0	90.0	63.0	90.0	90.0	68.0	90.0	90.0	67.0	90.0	100.0	60.0	90.0	100.0	67.0	100.0	100.0	77.0	90.0	90.0	74.0	90.0	90.0	59.0	90.0	90.0	67.0
574	5	2.0	1	1	3	51.0	80.0	40.0	35.0	30.0	0	0	2	99	0	3	100.0	80.0	60.0													50.0	60.0	36.0
575	7	1.0	2	3	6	45.0	90.0	56.0	17.0	30.0	1	1	0	1	4	5	100.0	90.0	58.0	100.0	90.0	48.0	100.0	90.0	71.0	100.0	90.0	67.0	100.0	90.0	58.0	100.0	90.0	71.0	100.0	90.0	68.0	90.0	90.0	68.0	100.0	90.0	70.0	90.0	90.0	67.0	90.0	90.0	73.0
576	2	1.0	1	2	6	49.0	80.0	96.0	23.0	37.0	1	1	2	2	4	5	100.0	90.0	92.0	100.0	90.0	78.0	80.0	80.0	92.0	80.0	80.0	92.0	70.0	80.0	96.0	70.0	70.0	92.0	70.0	80.0	92.0	70.0	80.0	96.0	70.0	80.0	96.0	80.0	70.0	96.0	80.0	80.0	96.0
577	16	3.0	2	1	6	56.0	90.0	75.0	39.0	25.0	1	1	0	1	4	6	90.0	90.0	59.0													70.0	70.0	71.0
578	5	2.0	1	1	6	60.0	80.0	68.0	33.0	34.0	1	1	2	1	3	5	80.0	90.0	64.0													80.0	90.0	73.0
579	16	4.0	2	1	6	49.0	100.0	63.0	29.0	33.0	1	1	1	1	4	4	80.0	80.0	84.0													90.0	90.0	50.0
580	16	1.0	2	2	3	54.0	30.0	62.0	39.0	35.0	1	1	0	1	0	6	90.0	80.0	63.0	70.0	60.0	52.0	70.0	40.0	64.0	70.0	60.0	66.0	70.0	50.0	61.0							70.0	60.0	42.0	70.0	60.0	57.0				70.0	40.0	56.0
581	12	1.0	1	1	6	47.0	50.0	81.0	17.0	31.0	0	0	0	1	4	1	100.0	80.0	77.0													80.0	90.0	84.0
582	10	1.0	1	1	6	58.0	80.0	51.0	37.0	27.0	1	1	2	2	3	4	80.0	80.0	64.0													70.0	80.0	63.0
583	12	1.0	1	3	6	56.0	90.0	48.0	47.0	26.0	0	0	0	2	4	1	100.0	100.0	59.0	90.0	100.0	30.0	90.0	90.0	28.0	80.0	100.0	69.0	80.0	90.0	15.0	60.0	90.0	0.0	60.0	60.0	5.0	90.0	90.0	81.0	80.0	80.0	34.0	90.0	100.0	84.0	80.0	80.0	92.0
584	16	1.0	2	2	6	68.0	80.0	70.0	27.0	30.0	2	0	2	6	4	7	80.0	80.0	64.0	80.0	90.0	60.0	80.0	80.0	62.0	80.0	80.0	68.0	90.0	100.0	64.0	90.0	90.0	88.0	90.0	90.0	80.0	80.0	70.0	60.0	70.0	60.0	68.0	20.0	20.0	32.0	60.0	30.0	28.0
585	16	1.0	2	3	6	43.0	70.0	69.0	23.0	31.0	1	1	0	1	4	4	100.0	80.0	66.0	100.0	90.0	60.0	100.0	90.0	66.0	100.0	90.0	63.0	100.0	100.0	67.0	100.0	90.0	74.0	100.0	100.0	67.0	100.0	100.0	63.0	100.0	100.0	63.0	100.0	100.0	67.0	100.0	100.0	66.0
586	5	2.0	1	2	6	51.0	40.0	27.0	38.0	29.0	0	0	2	1	0	1	80.0	50.0	21.0	100.0	90.0	47.0	10.0	30.0	30.0	20.0	10.0	33.0	70.0	50.0	40.0	60.0	40.0	35.0	0.0	0.0	33.0	80.0	80.0	42.0	80.0	70.0	38.0	90.0	80.0	48.0	70.0	50.0	29.0
587	5	2.0	2	1	3	55.0	60.0	28.0	52.0	24.0	0	0	0	1	0	6	90.0	80.0	35.0													90.0	70.0	33.0
588	5	2.0	1	2	6	53.0	90.0	30.0	26.0	27.0	0	0	1	4	4	3				90.0	100.0	58.0	90.0	100.0	68.0
589	16	1.0	2	1	6	30.0	20.0	46.0	26.0	25.0	1	1	1	1	1	4	100.0	80.0	30.0													100.0	80.0	33.0
590	15	1.0	2	1	6	40.0	60.0	64.0	24.0	33.0	1	1	0	1	4	6	70.0	70.0	85.0													10.0	30.0	27.0
591	16	3.0	2	2	6	54.0	80.0	19.0	28.0	30.0	1	1	1	3	4	4	100.0	100.0	39.0	100.0	100.0	34.0	90.0	100.0	65.0	90.0	90.0	31.0	90.0	100.0	58.0	90.0	90.0	29.0	90.0	90.0	44.0	90.0	90.0	27.0	70.0	50.0	14.0	90.0	90.0	49.0	90.0	80.0	25.0
592	5	1.0	1	3	6	56.0	100.0	88.0	33.0	40.0	1	1	2	2	1	2
593	16	1.0	2	1	6	54.0	70.0	38.0	24.0	23.0	0	0	1	99	2	4	90.0	70.0	54.0													70.0	40.0	36.0
594	5	1.0	1	3	6	29.0	40.0	27.0	28.0	25.0	1	1	0	0	2	2	70.0	60.0	29.0	60.0	30.0	52.0	70.0	60.0	40.0				70.0	50.0	54.0	70.0	50.0	47.0				70.0	70.0	48.0	80.0	90.0	72.0	100.0	100.0	58.0	100.0	90.0	57.0
595	13	1.0	1	2	6	36.0	70.0	70.0	41.0	32.0	1	1	0	1	4	6	100.0	90.0	66.0	100.0	80.0	81.0	100.0	90.0	76.0	90.0	90.0	85.0	80.0	80.0	92.0	80.0	80.0	92.0	80.0	80.0	88.0	80.0	80.0	92.0	70.0	90.0	92.0	70.0	80.0	92.0	70.0	80.0	92.0
596	5	4.0	1	1	6	18.0	70.0	71.0	38.0	30.0	0	0	0	0	1	0
597	5	3.0	1	2	3	26.0	80.0	58.0	40.0	33.0	1	1	0	1	2	4	70.0	80.0	59.0
598	5	1.0	1	3	6	31.0	70.0	77.0	17.0	33.0	1	1	0	1	2	6
599	7	3.0	1	3	6	25.0	50.0	81.0	32.0	30.0	1	1	0	0	0	1	70.0	90.0	62.0	80.0	90.0	50.0	80.0	90.0	57.0	70.0	80.0	41.0	70.0	80.0	76.0				30.0	60.0	71.0	70.0	70.0	74.0	70.0	70.0	36.0	70.0	70.0	57.0
600	5	2.0	1	2	6	53.0	70.0	25.0	36.0	30.0	1	1	1	1	4	5	100.0	80.0	46.0	90.0	80.0	52.0	80.0	80.0	44.0	70.0	80.0	66.0				70.0	60.0	44.0							60.0	50.0	36.0	30.0	30.0	44.0	30.0	10.0	44.0
601	12	1.0	1	3	6	71.0	80.0	60.0	29.0	28.0	1	1	0	2	4	6	80.0	80.0	80.0	70.0	80.0	68.0	80.0	70.0	60.0	70.0	60.0	60.0	70.0	30.0	56.0	90.0	80.0	64.0	90.0	90.0	80.0	90.0	80.0	80.0	80.0	90.0	80.0	80.0	80.0	80.0	70.0	40.0	64.0
602	7	1.0	2	2	6	46.0	80.0	59.0	35.0	28.0	1	1	2	4	3	4	100.0	90.0	59.0				90.0	90.0	42.0	80.0	80.0	45.0
603	5	4.0	1	2	3	64.0	70.0	66.0	27.0	31.0	1	1	2	2	2	4	90.0	90.0	62.0	90.0	100.0	76.0	100.0	90.0	78.0	100.0	90.0	88.0	90.0	90.0	80.0	90.0	90.0	65.0	80.0	80.0	76.0	100.0	90.0	80.0	100.0	90.0	92.0	90.0	80.0	65.0	80.0	80.0	80.0
604	7	3.0	2	2	6	64.0	80.0	44.0	44.0	35.0	0	0	2	99	4	4	100.0	90.0	33.0	100.0	90.0	42.0	70.0	80.0	54.0	80.0	90.0	48.0	80.0	90.0	52.0	80.0	90.0	39.0	80.0	80.0	33.0	70.0	80.0	48.0	70.0	70.0	38.0	80.0	70.0	43.0	70.0	70.0	35.0
605	5	1.0	1	3	3	29.0	60.0	70.0	23.0	32.0	1	1	0	0	2	6
606	15	3.0	2	1	3	56.0	70.0	58.0	44.0	38.0	1	1	2	1	4	5	90.0	80.0	59.0													80.0	80.0
607	5	2.0	1	1	6	25.0	50.0	54.0	23.0	29.0	1	1	0	1	4	6	70.0	50.0	73.0													70.0	80.0	59.0
608	16	2.0	2	2	3	32.0	100.0	65.0	52.0	30.0	0	0	0	1	4	3	60.0	70.0	54.0	30.0	30.0	34.0	20.0	30.0	49.0	30.0	30.0	20.0	0.0	0.0	43.0				0.0	0.0	24.0	0.0	0.0	6.0				0.0	0.0	24.0	0.0	0.0	18.0
609	16	1.0	2	3	3	61.0	90.0	46.0	39.0	34.0	0	0	2	2	0	4	100.0	100.0	58.0	100.0	100.0	64.0	100.0	100.0	45.0
610	5	1.0	1	3	6	53.0	10.0	15.0	48.0	19.0	1	1	1	1	4	1	80.0	40.0	23.0	70.0	70.0	21.0				70.0	40.0	26.0				70.0	60.0	14.0	80.0	40.0	31.0							90.0	50.0	18.0	90.0	60.0	18.0
611	5	1.0	1	1	6	26.0	50.0	57.0	28.0	34.0	1	1	0	1	2	5	100.0	80.0	30.0
612	16	1.0	2	2	3	53.0	90.0	55.0	28.0	31.0	1	1	1	1	2	3	100.0	90.0	40.0	100.0	80.0	57.0	100.0	80.0	63.0	100.0	100.0	29.0	100.0	100.0	53.0	100.0	100.0	46.0	90.0	100.0	59.0	100.0	90.0	58.0	90.0	90.0	49.0	90.0	90.0	38.0	80.0	70.0	44.0
613	5	8.0	1	3	6	56.0	80.0	33.0	40.0	29.0	1	1	1	1	4	6	60.0	60.0	41.0				30.0	50.0	53.0	60.0	70.0	54.0	70.0	70.0	62.0	60.0	50.0	66.0	40.0	50.0	68.0	30.0	30.0	55.0	60.0	70.0	69.0	30.0	50.0	59.0	50.0	70.0	62.0
614	5	1.0	1	2	6	55.0	40.0	58.0	29.0	34.0	1	1	2	0	4	6	70.0	60.0	82.0	90.0	80.0	84.0	20.0	10.0	52.0	20.0	0.0	28.0	0.0	0.0	32.0	0.0	0.0	52.0	0.0	0.0	96.0	0.0	0.0	96.0	0.0	0.0	96.0	0.0	0.0	96.0
615	14	1.0	2	1	6	69.0	80.0	46.0	22.0	27.0	1	1	2	6	3	1	80.0	90.0	75.0													90.0	80.0	54.0
616	5	2.0	1	3	6	21.0	80.0	50.0	36.0	27.0	1	1	0	0	2	1	70.0	70.0	41.0
617	16	4.0	2	1	3	42.0	80.0	56.0	43.0	32.0	1	1	0	0	2	4																90.0	50.0	46.0
618	5	3.0	2	1	3	35.0	80.0	74.0	16.0	29.0	1	1	0	1	0	5	100.0	80.0	81.0
619	5	2.0	1	2	6	28.0	40.0	16.0	36.0	31.0	1	1	0	1	4	6	60.0	50.0	20.0
620	7	1.0	1	3	6	32.0	100.0	66.0	35.0	25.0	1	1	1	5	4	6	100.0	100.0	52.0	0.0	0.0	43.0				0.0	0.0	59.0	0.0	0.0	62.0	0.0	0.0	52.0	0.0	0.0	64.0	0.0	0.0	57.0
621	5	1.0	1	2	6	33.0	80.0	54.0	28.0	31.0	1	1	1	5	3	6	80.0	70.0	58.0	70.0	50.0	50.0	70.0	60.0	52.0				60.0	50.0	69.0							0.0	40.0	64.0				60.0	30.0	70.0
622	16	3.0	2	1	6	65.0	90.0	52.0	43.0	30.0	2	0	2	1	4	4	80.0	90.0	40.0													60.0	50.0	56.0
623	5	1.0	1	2	3	44.0	80.0	82.0	32.0	32.0	1	1	1	1	0	6	100.0	80.0	82.0	90.0	90.0	89.0	90.0	90.0	66.0	90.0	90.0	85.0	90.0	90.0	74.0	90.0	90.0	78.0	90.0	90.0	82.0	90.0	90.0	81.0	90.0	90.0	78.0	90.0	90.0	77.0	90.0	90.0	78.0
624	12	3.0	1	2	6	55.0	80.0	73.0	21.0	31.0	1	1	0	2	4	6	100.0	90.0	74.0	100.0	90.0	84.0	90.0	90.0	96.0	80.0	70.0	77.0	80.0	70.0	96.0	70.0												70.0	60.0	78.0	70.0	70.0	71.0
625	5	2.0	1	1	6	29.0	60.0	57.0	40.0	28.0	0	0	0	1	4	4
626	16	1.0	2	2	6	30.0	90.0	68.0	54.0	31.0	1	1	0	1	2	3	90.0	90.0	72.0	100.0	90.0	56.0	0.0	100.0	68.0	0.0	100.0	72.0	0.0	100.0	72.0	0.0	100.0	81.0	0.0	100.0	88.0	0.0	100.0	84.0
627	8	3.0	2	3	6	49.0	80.0	44.0	27.0	23.0	1	1	1	1	4	4	70.0	80.0	38.0							70.0	60.0	53.0	70.0	60.0
628	5	2.0	1	3	6	56.0	90.0	52.0	39.0	30.0	1	1	2	1	4	6	90.0	90.0	49.0	80.0	100.0	68.0	80.0	80.0	76.0	60.0	80.0	60.0	70.0	80.0	64.0	70.0	60.0	77.0	30.0	60.0	78.0	60.0	80.0	72.0	80.0	60.0	81.0	70.0	70.0	76.0	70.0	70.0	73.0
629	7	1.0	2	1	6	43.0	50.0	32.0	47.0	24.0	0	0	0	1	4	6	90.0	90.0	44.0													70.0	70.0	45.0
630	12	1.0	1	3	6	50.0	80.0	48.0	39.0	30.0	1	1	1	1	4	3	100.0	90.0	56.0				90.0	100.0	48.0	90.0	80.0	36.0	90.0	90.0	40.0	90.0	90.0	44.0	90.0	80.0	48.0	90.0	80.0	36.0	70.0	90.0	40.0				90.0	70.0	44.0
631	5	1.0	1	2	6	65.0	100.0	61.0	29.0	21.0	1	1	2	6	1	3	100.0	100.0	80.0													0.0	0.0
632	16	3.0	2	1	6	54.0	10.0	51.0	40.0	37.0	1	1	2	1	4	4
633	15	3.0	2	2	6	53.0	80.0	57.0	24.0	31.0	2	0	1	1	2	6	80.0	80.0	57.0	70.0	80.0	54.0	80.0	80.0	60.0	70.0	60.0	48.0	70.0	70.0	54.0	70.0	60.0	92.0	70.0	70.0	54.0	60.0	60.0	70.0	70.0	60.0	76.0	60.0	60.0	64.0	70.0	60.0	61.0
634	12	2.0	1	2	6	26.0	80.0	49.0	44.0	26.0	1	1	0	1	1	6	70.0	90.0	53.0	70.0	90.0	53.0	70.0	90.0	55.0				70.0	40.0	67.0				70.0	80.0	56.0	80.0	80.0	38.0	90.0	80.0	60.0				90.0	90.0	36.0
635	16	1.0	2	2	6	68.0	90.0	57.0	29.0	30.0	0	0	0	6	2	3	100.0	90.0	92.0	90.0	90.0	57.0	90.0	80.0	54.0	70.0	70.0	51.0	90.0	90.0	61.0	90.0	80.0	61.0	90.0	90.0	63.0	90.0	90.0	54.0	90.0	90.0	61.0	90.0	90.0	82.0	90.0	90.0	64.0
636	7	3.0	2	1	6	46.0	100.0	77.0	28.0	29.0	1	1	1	1	4	4	100.0	100.0	78.0
637	15	1.0	1	3	6	52.0	100.0	74.0	12.0	31.0	0	0	2	1	0	2	80.0	80.0	80.0							70.0	80.0	38.0
638	5	4.0	1	2	6	22.0	40.0	20.0	24.0	27.0	0	0	0	0	4	3	80.0	80.0	32.0
639	5	3.0	1	1	6	49.0	100.0	80.0	37.0	35.0	1	1	1	1	4	4	90.0	90.0	77.0													90.0	80.0	96.0
640	5	3.0	1	2	6	64.0	60.0	72.0	37.0	25.0	1	1	2	2	4	4	80.0	90.0	77.0	80.0	80.0	80.0	90.0	90.0	84.0				70.0	80.0	66.0				70.0	90.0	26.0	80.0	90.0	80.0				80.0	90.0	76.0	90.0	90.0	84.0
641	12	1.0	1	1	6	46.0	30.0	56.0	46.0	29.0	1	1	2	1	0	2	60.0	60.0														30.0	40.0	72.0
642	12	1.0	1	3	6	51.0	90.0	72.0	35.0	33.0	2	0	1	1	4	4	70.0	70.0	78.0	70.0	70.0	65.0	90.0	90.0	76.0	100.0	90.0	81.0	70.0	70.0	46.0	30.0	30.0	48.0	50.0	50.0	74.0	80.0	80.0	84.0	90.0	100.0	51.0	100.0	100.0	82.0	90.0	90.0	86.0
643	8	1.0	2	1	6	49.0	70.0	37.0	28.0	28.0	1	1	1	1	4	2	80.0	50.0	42.0													70.0	50.0	37.0
644	12	2.0	1	2	6	47.0	80.0	52.0	30.0	31.0	1	1	1	2	0	6	60.0	60.0	55.0
645	8	3.0	1	3	6	48.0	30.0	61.0	19.0	24.0	1	1	1	1	4	5
646	7	2.0	2	1	6	27.0	70.0	64.0	30.0	26.0	1	1	0	1	2	6	70.0	70.0	84.0
647	5	4.0	1	1	6	53.0	80.0	64.0	30.0	29.0	1	1	1	2	2	6	90.0	80.0	48.0
648	16	2.0	2	1	6	51.0	70.0	48.0	17.0	32.0	0	0	2	1	2	2	100.0	80.0	62.0													100.0	100.0	34.0
649	5	1.0	1	2	6	64.0	50.0	30.0	27.0	30.0	1	1	2	1	4	5	70.0	70.0	29.0	80.0	70.0	26.0	80.0	60.0	32.0	80.0	70.0	30.0	80.0	80.0	45.0				70.0	60.0	26.0	60.0	60.0	49.0				60.0	40.0	16.0
650	5	1.0	1	3	6	59.0	80.0	58.0	31.0	25.0	1	1	2	1	4	2	80.0	80.0	68.0	70.0	70.0	64.0	70.0	80.0	78.0	70.0	60.0	73.0	70.0	40.0	74.0	70.0	70.0	71.0	70.0	70.0	71.0	90.0	90.0	74.0	90.0	90.0	81.0	80.0	80.0	69.0	90.0	80.0	62.0
651	5	1.0	1	1	6	57.0	60.0	60.0	19.0	31.0	1	1	2	1	1	1
652	12	1.0	1	1	6	50.0	50.0	56.0	27.0	32.0	1	1	1	1	2	6	90.0	80.0	49.0													80.0	80.0	67.0
653	15	1.0	2	3	6	52.0	30.0	64.0	28.0	31.0	1	1	0	1	3	4	70.0	50.0	61.0	70.0	40.0	80.0				30.0	30.0	61.0
654	5	4.0	1	2	6	63.0	70.0	48.0	24.0	30.0	1	1	2	1	4	2	80.0	80.0	80.0	70.0	70.0	60.0				70.0	60.0	56.0	60.0	30.0	39.0																80.0	70.0	67.0
655	10	2.0	1	2	6	48.0	40.0	81.0	24.0	36.0	1	1	2	1	2	5	80.0	80.0	88.0				70.0	80.0	70.0
656	5	1.0	1	3	6	42.0	60.0	35.0	43.0	22.0	1	1	1	1	3	5	100.0	80.0	38.0	20.0	80.0	42.0	0.0	60.0	31.0	90.0	80.0	28.0	70.0	70.0	36.0	80.0	80.0	39.0	60.0	50.0	44.0	60.0	50.0	41.0	50.0	40.0	27.0
657	5	4.0	1	1	6	36.0	80.0	39.0	40.0	27.0	99	99	1	99	4	1	100.0	80.0	39.0													70.0	90.0	41.0
658	7	2.0	2	2	6	47.0	90.0	57.0	31.0	30.0	1	1	2	1	2	4	80.0	80.0	64.0				80.0	80.0	74.0										80.0	80.0	73.0										80.0	90.0	69.0
659	16	1.0	2	3	6	47.0	100.0	41.0	25.0	32.0	1	1	1	1	4	6	100.0	100.0	30.0	100.0	80.0	57.0	70.0	70.0	52.0	70.0	30.0	45.0	70.0	30.0		70.0	70.0	38.0	70.0	80.0	48.0	70.0	80.0	51.0	70.0	80.0	48.0	70.0	40.0	43.0
660	8	2.0	2	1	6	57.0	80.0	41.0	35.0	31.0	1	1	2	1	4	1	100.0	80.0	40.0													90.0	90.0	82.0
661	13	1.0	2	1	6	56.0	50.0	36.0	18.0	29.0	1	1	1	2	1	5	60.0	40.0	45.0													90.0	90.0	44.0
662	7	2.0	1	2	6	50.0	80.0	43.0	23.0	24.0	1	1	1	1	2	7	30.0	0.0	30.0	60.0	50.0	52.0	70.0	50.0	40.0	70.0	50.0	44.0	70.0	30.0	64.0													20.0	30.0	56.0	30.0	10.0	47.0
663	5	1.0	1	3	6	35.0	70.0	51.0	25.0	31.0	1	1	1	1	2	6	100.0	80.0	34.0	90.0	70.0	29.0	90.0	70.0	29.0	90.0	70.0	21.0	70.0	50.0	27.0	80.0	60.0	21.0				60.0	50.0	32.0
664	12	1.0	1	1	6	28.0	80.0	81.0	29.0	29.0	0	0	0	0	3	2	80.0	90.0	77.0													50.0	60.0	96.0
665	10	3.0	1	2	6	53.0	100.0	52.0	44.0	31.0	1	1	2	1	4	4	60.0	80.0	83.0
666	8	2.0	1	2	6	48.0	50.0	65.0	32.0	27.0	1	1	1	1	4	5	40.0	30.0	49.0	60.0	40.0	61.0	40.0	40.0	53.0				70.0	50.0	48.0							50.0	30.0	31.0	70.0	50.0	80.0	60.0	60.0	72.0	40.0	30.0	72.0
667	16	2.0	2	3	6	40.0	40.0	36.0	40.0	27.0	1	1	1	1	4	1	60.0	70.0	39.0
668	5	1.0	1	2	6	27.0	100.0	33.0	40.0	22.0	0	0	0	0	2	3	60.0	40.0		30.0	30.0
669	7	1.0	2	2	3	21.0	100.0	92.0	20.0	36.0	0	0	0	1	0	1	90.0	90.0	92.0	100.0	100.0	92.0	100.0	100.0	80.0	90.0	100.0	96.0	90.0	100.0	88.0
670	7	1.0	1	3	6	57.0	60.0	28.0	37.0	17.0	1	1	2	4	4	4	100.0	80.0	28.0	70.0	60.0	36.0
671	10	3.0	1	2	6	52.0	70.0	36.0	39.0	31.0	2	0	1	1	0	6	80.0	70.0	29.0	80.0	80.0	41.0	70.0	70.0	54.0	90.0	70.0	57.0	70.0	70.0	63.0
672	16	1.0	2	3	6	45.0	80.0	79.0	44.0	31.0	1	1	1	1	4	4	90.0	80.0	89.0	80.0	90.0	88.0	90.0	80.0	81.0	80.0	80.0	88.0	80.0	70.0	96.0	80.0	80.0	96.0	80.0	80.0	73.0	80.0	90.0	81.0	80.0	90.0	70.0	80.0	80.0	89.0	90.0	90.0	82.0
673	14	4.0	2	1	6	39.0	70.0	66.0	52.0	38.0	0	0	0	1	2	5	90.0	100.0	80.0													30.0	20.0	96.0
674	12	3.0	1	3	3	39.0	100.0	70.0	35.0	27.0	1	1	1	1	3	3	90.0	100.0	55.0	80.0	100.0	50.0	70.0	80.0	45.0	70.0	80.0	42.0													30.0	20.0	34.0				30.0	30.0	38.0
675	5	1.0	1	1	6	56.0	80.0	33.0	39.0	27.0	1	1	2	1	4	0	90.0	90.0	27.0													70.0	70.0	20.0
676	5	1.0	1	2	6	38.0	60.0	64.0	26.0	33.0	1	1	1	1	4	6	80.0	80.0	39.0
677	16	2.0	2	2	3	55.0	90.0	96.0	14.0	39.0	1	1	1	1	4	5	100.0	100.0	96.0
678	7	10.0	2	1	6	67.0	50.0	77.0	33.0	23.0	1	1	0	99	2	4	90.0	80.0	56.0													60.0	50.0	52.0
679	12	2.0	1	1	3	26.0	80.0	31.0	36.0	29.0	0	0	0	1	1	6	70.0	80.0	22.0
680	6	1.0	1	3	6	52.0	70.0	52.0	42.0	31.0	1	1	0	1	4	7	70.0	60.0	52.0	70.0	60.0	64.0	70.0	60.0	56.0	70.0	70.0	60.0	80.0	70.0	56.0	70.0	70.0	60.0	70.0	70.0	64.0	70.0	60.0	56.0	70.0	60.0	68.0	70.0	60.0	60.0	60.0	60.0	68.0
681	12	1.0	1	3	3	30.0	100.0	29.0	47.0	30.0	1	1	1	1	0	6	100.0	100.0	30.0				60.0	60.0	30.0				60.0	30.0	34.0
682	12	3.0	1	2	6	45.0	90.0	75.0	36.0	32.0	2	0	1	0	0	3	70.0	60.0	66.0	60.0	60.0	70.0	70.0	60.0	70.0	50.0	50.0	70.0	70.0	60.0	61.0	40.0	30.0	75.0	50.0	50.0	85.0	30.0	30.0	76.0				70.0	70.0	57.0
683	12	2.0	1	1	6	22.0	80.0	58.0	30.0	32.0	1	1	0	1	2	4	80.0	90.0	73.0													60.0	80.0	70.0
684	5	1.0	1	3	6	59.0	70.0	22.0	38.0	20.0	1	1	2	1	4	6	80.0	70.0	35.0				20.0	30.0	27.0	70.0	60.0	27.0
685	12	3.0	1	1	3	22.0	100.0	84.0	17.0	39.0	0	0	0	1	0	3
686	12	1.0	1	1	6	44.0	80.0	84.0	41.0	28.0	1	1	1	0	2	5	90.0	80.0	84.0
687	10	1.0	1	3	6	59.0	80.0	72.0	17.0	34.0	1	1	2	1	2	6	90.0	100.0	72.0	90.0	90.0	78.0	90.0	80.0	84.0	90.0	90.0	75.0	100.0	100.0	77.0	100.0	100.0	81.0	90.0	100.0	84.0	90.0	100.0	79.0	100.0	100.0	84.0	100.0	100.0	84.0	100.0	100.0	84.0
688	5	1.0	1	3	6	40.0	80.0	74.0	24.0	28.0	1	1	0	1	3	6	90.0	90.0	70.0	90.0	90.0	71.0	70.0	90.0	88.0	90.0	80.0	78.0	80.0	90.0	65.0	90.0	90.0	61.0	80.0	70.0	92.0	40.0	50.0	58.0	20.0	10.0	52.0				10.0	0.0	88.0
689	2	1.0	1	2	6	24.0	70.0	48.0	31.0	25.0	0	0	0	1	0	6	60.0	50.0
690	8	2.0	2	1	6	41.0	90.0	54.0	45.0	27.0	1	1	1	5	4	4	70.0	60.0	47.0													70.0	70.0	63.0
691	12	3.0	1	2	6	64.0	90.0	84.0	37.0	28.0	0	0	1	2	4	4	90.0	30.0	92.0	80.0	90.0	88.0	80.0	30.0	78.0	80.0	30.0	84.0	80.0	70.0	88.0	60.0	20.0	72.0	60.0	70.0	76.0	70.0	30.0	84.0	90.0	90.0	84.0	30.0	30.0	88.0
692	16	1.0	2	1	3	46.0	70.0	61.0	40.0	29.0	1	1	2	1	0	1	70.0	90.0	53.0
693	16	1.0	2	3	3	47.0	100.0	61.0	30.0	30.0	1	1	1	1	2	7	90.0	100.0	55.0	80.0	90.0	57.0	80.0	90.0	55.0	90.0	90.0	68.0	90.0	90.0	60.0	80.0	80.0	57.0	90.0	80.0	54.0	80.0	80.0	57.0	70.0	60.0	51.0	70.0	60.0	57.0	80.0	30.0	57.0
694	4	3.0	1	1	3	50.0	60.0	30.0	28.0	30.0	2	0	1	1	1	6	70.0	80.0	60.0													20.0	10.0	48.0
695	7	1.0	1	2	6	26.0	60.0	81.0	23.0	36.0	1	1	0	1	3	5	70.0	50.0	88.0	70.0	70.0	81.0	70.0	90.0	73.0	70.0	70.0	85.0	70.0	50.0	74.0				70.0	60.0	82.0				100.0	90.0	77.0				70.0	20.0	86.0
696	2	1.0	1	3	6	47.0	80.0	73.0	26.0	35.0	1	1	1	1	2	5	80.0	90.0	43.0	80.0	80.0	42.0	80.0	70.0	51.0	70.0	80.0	63.0	10.0	70.0								60.0	70.0	76.0	80.0	70.0	52.0
697	5	2.0	1	2	6	48.0	80.0	37.0	30.0	26.0	1	1	2	1	2	6	80.0	80.0	43.0	80.0	80.0	34.0	90.0	90.0	48.0	90.0	90.0	50.0	90.0	90.0	38.0	90.0	90.0	46.0	90.0	90.0	49.0	90.0	90.0	46.0	100.0	90.0	41.0	90.0	90.0	41.0	100.0	90.0	47.0
698	10	1.0	1	2	6	61.0	70.0	69.0	18.0	31.0	1	1	2	1	4	2	80.0	90.0	78.0	90.0	90.0	71.0	80.0	90.0	81.0	90.0	90.0	81.0	90.0	90.0	85.0	90.0	90.0	88.0	90.0	100.0	85.0	100.0	100.0	85.0	90.0	90.0	88.0	100.0	100.0	81.0	90.0	100.0	85.0
699	5	1.0	1	3	3	37.0	70.0	62.0	35.0	36.0	1	1	1	1	4	5	60.0	50.0
700	10	2.0	1	2	3	58.0	90.0	49.0	18.0	26.0	1	1	2	1	0	6	100.0	90.0	50.0	100.0	90.0	52.0	100.0	90.0	38.0	100.0	90.0	23.0	80.0	70.0	38.0	100.0	90.0	37.0	100.0	90.0	57.0	100.0	90.0	54.0	100.0	90.0	36.0	90.0	90.0	30.0	100.0	90.0	38.0
701	16	3.0	2	3	6	53.0	100.0	74.0	27.0	34.0	1	1	0	1	2	1	100.0	100.0	96.0	80.0	90.0	92.0	70.0	60.0	80.0	70.0	40.0	96.0	30.0	40.0	88.0	50.0	50.0	88.0				20.0	40.0	88.0	90.0	90.0	88.0	70.0	70.0	72.0	70.0	60.0	84.0
702	16	1.0	2	2	3	64.0	60.0	53.0	26.0	15.0	1	1	2	6	0	3	90.0	60.0	38.0	90.0	70.0	45.0	80.0	60.0	45.0	70.0	60.0	43.0	70.0	50.0	42.0	70.0	50.0	34.0	80.0	60.0	48.0	80.0	60.0	36.0	70.0	70.0	41.0	80.0	70.0	48.0	80.0	60.0	41.0
703	16	1.0	1	3	6	63.0	90.0	96.0	12.0	40.0	0	0	2	2	4	7	90.0	100.0	96.0				90.0	100.0	96.0	90.0	100.0	96.0	100.0	100.0	96.0	90.0	90.0	96.0	100.0	100.0	96.0	90.0	100.0	96.0	90.0	90.0	96.0	90.0	90.0	96.0	90.0	100.0	96.0
704	12	1.0	2	2	6	34.0	80.0	68.0	23.0	30.0	1	1	1	0	4	4	90.0	90.0	88.0	100.0	90.0		90.0	90.0	76.0				90.0	90.0	78.0										70.0	80.0	82.0	90.0	90.0	84.0	100.0	100.0	92.0
705	12	6.0	2	1	3	31.0	70.0	22.0	25.0	30.0	1	1	1	1	1	6	70.0	60.0	36.0
706	7	1.0	2	2	6	55.0	50.0	29.0	47.0	26.0	1	1	2	1	4	1	100.0	50.0	58.0	100.0	70.0	47.0	100.0	80.0	80.0	100.0	90.0	35.0	90.0	90.0	42.0	100.0	100.0	44.0	90.0	60.0	47.0	90.0	90.0	37.0	80.0	90.0	68.0	90.0	90.0	72.0	90.0	90.0	68.0
707	2	1.0	1	3	6	24.0	60.0	40.0	29.0	29.0	0	0	0	0	1	3	70.0	80.0	37.0	70.0	40.0	50.0				70.0	70.0	56.0													70.0	60.0	66.0	80.0	70.0	58.0	70.0	60.0	70.0
708	5	1.0	1	1	6	50.0	60.0	85.0	21.0	35.0	1	1	1	1	4	4	100.0	70.0	70.0													90.0	90.0	71.0
709	7	1.0	1	3	6	40.0	50.0	47.0	30.0	28.0	1	1	1	1	2	6
710	5	1.0	1	2	6	58.0	50.0	53.0	22.0	32.0	1	1	2	1	3	4	70.0	60.0	59.0	80.0	80.0	70.0	90.0	90.0	43.0	100.0	100.0	58.0	100.0	100.0	68.0	90.0	90.0	74.0	90.0	90.0	68.0	100.0	90.0	78.0	90.0	90.0	52.0				90.0	90.0	55.0
711	5	1.0	1	1	6	39.0	80.0	42.0	20.0	32.0	1	1	1	1	0	5	100.0	80.0	49.0
712	4	1.0	1	1	6	53.0	90.0	38.0	21.0	32.0	1	1	1	1	4	3	100.0	80.0	48.0
713	16	1.0	1	3	6	51.0	100.0	57.0	55.0	34.0	1	1	2	2	4	4	90.0	90.0	65.0	90.0	100.0	65.0	90.0	100.0	80.0				100.0	100.0	84.0	100.0	100.0	84.0	100.0	100.0	96.0										100.0	100.0	92.0
714	12	5.0	1	2	3	50.0	80.0	56.0	33.0	31.0	1	1	1	1	3	3
715	1	3.0	1	1	6	31.0	90.0	83.0	21.0	39.0	1	1	1	99	3	6	100.0	100.0	72.0													100.0	100.0	92.0
716	12	1.0	1	2	6	41.0	80.0	82.0	29.0	32.0	1	1	1	1	4	7	100.0	80.0	81.0	100.0	90.0	81.0	70.0	70.0	69.0	70.0	70.0	85.0	80.0	70.0	78.0	80.0	80.0	80.0	70.0	70.0	85.0	90.0	80.0	78.0				80.0	70.0	81.0	70.0	80.0	68.0
717	10	1.0	1	3	6	24.0	70.0	72.0	39.0	32.0	1	1	0	0	4	4	70.0	50.0	72.0										0.0	0.0	92.0
718	1	3.0	2	1	6	36.0	80.0	73.0	36.0	29.0	1	1	0	1	4	4	70.0	90.0	78.0													60.0	60.0	80.0
719	5	4.0	1	3	6	49.0	70.0	68.0	14.0	35.0	0	0	0	1	4	3	70.0	70.0	62.0
720	3	1.0	1	1	3	31.0	60.0	74.0	26.0	34.0	1	1	1	99	3	4	90.0	100.0	76.0													80.0	100.0
721	5	1.0	1	2	6	44.0	60.0	68.0	41.0	30.0	1	1	1	1	2	4	70.0	60.0	64.0	90.0	90.0	68.0	100.0	80.0	77.0	80.0	70.0	57.0				50.0	40.0	51.0	80.0	80.0	63.0	100.0	90.0	51.0	100.0	100.0	51.0	90.0	90.0	67.0	100.0	100.0	54.0
722	5	1.0	1	3	6	37.0	80.0	54.0	39.0	28.0	99	99	1	1	2	1				60.0	70.0	50.0
723	16	1.0	1	2	6	63.0	80.0	74.0	22.0	32.0	1	1	2	6	2	6	60.0	80.0	74.0	80.0	70.0	71.0	70.0	70.0	81.0	60.0	70.0	77.0	80.0	70.0	84.0	60.0	70.0	92.0	70.0	70.0	92.0	60.0	50.0	74.0	30.0	40.0	70.0	0.0	10.0	77.0	30.0	30.0	54.0
724	16	2.0	1	2	6	26.0	40.0	40.0	41.0	31.0	1	1	0	1	3	1	80.0	80.0	40.0
725	16	5.0	2	1	6	55.0	100.0	29.0	40.0	19.0	1	1	1	4	0	5	100.0	100.0	35.0
726	5	1.0	1	2	6	36.0	80.0	92.0	38.0	35.0	1	1	1	0	3	4	60.0	50.0	88.0
727	5	1.0	2	2	6	35.0	100.0	46.0	13.0	29.0	0	0	0	1	4	6	100.0	100.0	55.0	100.0	90.0	72.0	100.0	100.0	81.0	100.0	100.0	73.0	100.0	100.0	72.0	100.0	100.0	84.0	100.0	100.0	80.0	100.0	100.0	76.0	100.0	100.0	88.0	100.0	100.0	88.0	100.0	100.0	84.0
728	16	1.0	2	3	6	38.0	50.0	24.0	39.0	19.0	1	1	0	1	4	4	70.0	30.0	43.0				60.0	50.0	33.0	70.0	30.0	42.0							70.0	20.0	38.0	80.0	30.0		40.0	20.0	24.0	20.0	10.0	34.0	30.0	10.0	20.0
729	16	4.0	2	1	3	51.0	70.0	57.0	35.0	29.0	1	1	1	2	4	6
730	10	1.0	1	2	6	66.0	80.0	72.0	15.0	29.0	2	0	2	6	3	3							100.0	100.0	92.0	90.0	90.0	96.0	100.0	100.0	96.0	100.0	100.0	96.0	100.0	100.0	96.0	100.0	100.0	96.0	100.0	100.0	96.0	100.0	100.0	96.0	100.0	100.0	96.0
731	5	4.0	1	1	6	18.0	40.0	46.0	34.0	24.0	0	0	0	0	0	0																80.0	80.0	52.0
732	5	3.0	1	2	6	38.0	70.0	76.0	29.0	29.0	1	1	1	1	2	6	70.0	70.0	72.0	60.0	60.0	76.0							50.0	30.0	80.0													30.0	0.0	74.0
733	6	1.0	1	3	6	64.0	70.0	36.0	31.0	26.0	2	0	2	6	2	5	90.0	80.0	43.0	70.0	70.0	59.0	70.0	60.0	52.0	90.0	80.0	47.0	80.0	80.0	31.0	90.0	80.0	35.0	70.0	80.0	28.0	70.0	60.0	26.0	80.0	60.0	12.0	70.0	60.0	24.0	50.0	50.0	19.0
734	5	1.0	1	1	6	39.0	90.0	30.0	21.0	35.0	0	0	0	1	3	5	100.0	60.0	46.0													80.0	60.0	44.0
735	13	1.0	1	3	6	39.0	60.0	47.0	31.0	31.0	2	0	1	1	3	6	100.0	80.0	55.0	90.0	70.0	47.0	80.0	80.0	41.0				100.0	90.0	65.0	90.0	80.0	60.0	90.0	90.0	52.0	100.0	100.0	56.0	100.0	100.0	51.0	80.0	80.0	55.0	90.0	90.0	52.0
736	10	1.0	1	1	3	44.0	50.0	61.0	39.0	28.0	1	1	1	2	3	3
737	10	1.0	2	2	6	29.0	40.0	62.0	26.0	27.0	1	1	0	1	0	6	100.0	70.0	80.0	90.0	80.0	80.0	80.0	70.0	54.0	70.0	50.0	65.0	50.0	30.0	66.0	30.0	10.0	71.0	20.0	0.0	57.0	60.0	20.0	71.0	90.0	80.0	74.0	90.0	100.0	74.0	100.0	90.0	67.0
738	12	1.0	1	3	6	52.0	50.0	48.0	29.0	31.0	1	1	1	1	1	4	90.0	70.0	46.0	70.0	60.0	56.0
739	7	2.0	2	1	6	47.0	50.0	42.0	18.0	25.0	1	1	1	1	4	4	100.0	70.0	29.0
740	15	4.0	2	2	6	43.0	90.0	72.0	40.0	37.0	0	0	1	1	4	1	90.0	80.0	89.0	90.0	40.0	78.0	70.0	40.0	85.0	90.0	40.0	96.0	90.0	100.0	96.0	80.0	70.0	96.0	50.0	30.0	92.0				30.0	0.0	56.0
741	5	2.0	1	1	6	70.0	50.0	44.0	22.0	28.0	1	1	2	6	4	2	80.0	80.0	61.0													70.0	60.0	53.0
742	10	1.0	1	3	6	44.0	70.0	48.0	38.0	16.0	0	0	1	99	0	1	100.0	90.0	36.0				80.0	70.0	44.0	100.0	100.0	28.0	80.0	60.0	20.0	100.0	70.0	20.0	100.0	90.0	32.0	80.0	80.0	28.0	70.0	80.0	12.0	80.0	50.0	24.0	70.0	90.0	16.0
743	16	1.0	1	2	3	61.0	70.0	66.0	38.0	31.0	1	1	2	6	4	6	90.0	80.0	96.0	90.0	80.0	76.0	90.0	90.0	72.0	80.0	90.0	81.0	90.0	90.0	68.0	90.0	90.0	50.0	90.0	90.0	64.0	90.0	80.0	88.0	90.0	90.0	96.0	90.0	90.0	84.0	90.0	80.0	96.0
744	16	2.0	2	3	6	53.0	100.0	77.0	24.0	33.0	1	1	2	1	2	1	90.0	90.0	48.0	90.0	100.0	72.0	80.0	90.0	72.0	70.0	70.0	68.0	70.0	80.0	84.0	70.0	70.0	84.0	70.0	70.0	84.0	70.0	70.0	61.0	70.0	60.0	68.0	60.0	70.0	52.0	30.0	30.0	40.0
745	12	1.0	1	1	3	18.0	80.0	88.0	21.0	34.0	0	0	0	0	0	1	90.0	80.0	81.0													20.0	20.0	85.0
746	13	3.0	1	2	6	61.0	80.0	69.0	17.0	38.0	2	0	2	2	4	6	90.0	90.0	64.0	100.0	90.0	89.0	100.0	90.0	78.0	100.0	90.0	67.0	90.0	90.0	96.0				100.0	100.0	78.0	100.0	100.0	69.0	90.0	90.0	92.0	100.0	90.0	81.0	70.0	70.0	88.0
747	15	2.0	2	1	6	25.0	50.0	13.0	44.0	21.0	0	0	0	1	2	0	70.0	50.0	36.0
748	7	2.0	1	1	6	41.0	50.0	29.0	35.0	27.0	1	1	1	2	4	5	80.0	70.0	48.0													20.0	10.0	34.0
749	16	1.0	2	1	3	29.0	70.0	31.0	43.0	28.0	0	0	0	1	0	5	100.0	80.0	45.0
750	5	2.0	1	2	3	24.0	70.0	12.0	26.0	16.0	0	0	0	0	0	1	70.0	60.0	13.0	100.0	80.0	4.0	80.0	70.0		70.0	60.0	10.0	50.0	30.0	0.0
751	14	1.0	2	3	3	35.0	100.0	64.0	12.0	37.0	0	0	0	1	0	1	100.0	70.0	59.0	100.0	60.0	75.0	20.0	0.0	80.0	50.0	50.0	78.0	20.0	0.0	89.0	0.0	0.0	74.0	0.0	0.0	88.0	0.0	0.0	96.0	0.0	0.0	84.0	0.0	0.0	72.0	0.0	0.0	76.0
752	5	3.0	1	1	6	63.0	90.0	71.0	17.0	30.0	1	1	2	6	2	3	100.0	80.0	88.0													30.0	30.0	92.0
753	1	3.0	1	2	6	36.0	50.0	38.0	46.0	26.0	1	1	1	1	3	6	80.0	50.0	40.0	60.0	40.0	25.0	60.0
754	5	1.0	2	3	6	62.0	70.0	67.0	20.0	25.0	1	1	2	1	0	2	80.0	70.0	69.0	50.0	30.0	55.0	70.0	60.0	63.0	30.0	30.0	68.0	30.0	30.0	65.0	20.0	10.0	73.0	30.0	30.0	77.0	70.0	50.0	58.0	50.0	20.0	70.0	20.0	10.0	60.0	30.0	20.0	75.0
755	16	1.0	2	1	6	80.0	60.0	47.0	27.0	28.0	1	1	2	6	4	2																20.0	20.0	68.0
756	7	3.0	2	2	6	46.0	90.0	72.0	19.0	32.0	1	1	1	1	4	4	100.0	90.0	76.0	90.0	90.0	72.0	90.0	90.0	72.0	90.0	90.0	68.0	100.0	70.0	72.0	90.0	60.0	88.0	90.0	90.0	92.0	90.0	90.0	76.0	70.0	10.0	44.0	90.0	20.0	52.0	80.0	0.0	72.0
757	6	1.0	1	3	6	54.0	60.0	71.0	29.0	28.0	1	1	1	1	2	4	70.0	80.0	75.0	70.0	80.0	55.0	70.0	80.0	66.0	90.0	80.0	68.0	70.0	80.0	69.0	70.0	80.0	73.0	70.0	80.0	69.0	70.0	80.0	77.0	70.0	70.0	69.0	70.0	60.0	62.0	70.0	60.0	58.0
758	7	1.0	2	3	6	22.0	50.0	59.0	29.0	30.0	1	1	0	0	1	4	70.0	30.0	48.0	70.0	30.0	47.0
759	5	2.0	1	1	3	18.0	50.0	21.0	29.0	27.0	0	0	0	0	0	0	60.0	60.0	40.0													20.0	10.0	11.0
760	6	1.0	1	2	6	32.0	60.0	78.0	29.0	34.0	1	1	1	1	2	4	70.0	70.0	72.0	90.0	80.0	85.0	60.0	50.0	42.0	70.0	70.0	84.0	30.0	40.0	88.0	50.0	60.0	79.0	60.0	70.0	92.0	80.0	70.0	85.0	70.0	70.0	80.0	70.0	60.0	67.0	70.0	60.0	58.0
761	16	1.0	2	3	3	57.0	70.0	54.0	28.0	30.0	1	1	0	1	0	2	90.0	90.0	63.0	90.0	80.0	66.0	90.0	100.0	71.0	80.0	90.0	75.0	80.0	90.0	74.0	70.0	80.0	73.0	80.0	80.0	71.0	80.0	80.0	81.0	80.0	90.0	74.0	90.0	70.0	72.0	80.0	70.0	70.0
762	5	1.0	1	3	3	29.0	80.0	43.0	30.0	33.0	1	1	0	1	4	6	100.0	90.0	50.0	90.0	90.0	43.0	100.0	90.0	37.0	90.0	90.0	34.0	90.0	80.0	44.0	90.0	80.0	48.0	80.0	80.0	58.0	40.0	10.0	42.0	30.0	0.0	40.0	10.0	0.0	43.0	0.0	10.0	57.0
763	5	1.0	1	1	6	25.0	80.0	48.0	48.0	30.0	1	1	1	5	3	1	80.0	90.0	71.0													70.0	90.0	62.0
764	5	3.0	1	1	6	34.0	40.0	21.0	56.0	25.0	1	1	0	1	4	4	100.0	40.0	19.0													70.0	60.0	45.0
765	5	2.0	1	2	6	52.0	80.0	32.0	20.0	30.0	1	1	1	1	2	5	70.0	90.0	45.0	90.0	90.0	51.0	90.0	100.0	59.0	80.0	90.0	48.0	90.0	90.0	53.0	90.0	90.0	57.0	90.0	90.0	59.0	90.0	90.0	72.0	90.0	90.0	58.0	90.0	90.0	51.0	90.0	90.0	40.0
766	5	1.0	1	1	6	49.0	80.0	63.0	27.0	30.0	1	1	1	1	0	7	90.0	90.0	63.0
767	16	1.0	2	3	6	44.0	100.0	61.0	19.0	24.0	1	1	1	2	4	3	80.0	80.0	52.0																0.0	70.0	50.0
768	7	2.0	2	2	6	65.0	50.0	18.0	35.0	21.0	1	1	2	1	0	4	70.0	70.0	31.0	50.0	30.0	22.0	90.0	90.0	27.0	80.0	80.0	22.0
769	16	1.0	2	1	6	52.0	70.0	59.0	32.0	33.0	1	1	1	1	4	3	70.0	80.0	66.0													70.0	60.0	64.0
770	14	1.0	2	3	6	25.0	100.0	88.0	23.0	37.0	1	1	0	0	2	3				90.0	90.0
771	2	1.0	1	3	6	39.0	70.0	40.0	40.0	14.0	1	1	1	1	2	4	90.0	80.0		90.0	80.0		70.0	70.0	40.0
772	12	4.0	1	1	6	50.0	80.0	43.0	54.0	25.0	1	1	1	1	4	5
773	5	3.0	1	2	3	44.0	60.0	42.0	33.0	30.0	1	1	1	1	0	5	100.0	80.0	34.0	90.0	90.0	41.0	90.0	90.0	40.0	90.0	90.0	27.0	70.0	80.0	38.0				70.0	70.0	37.0							80.0	80.0	38.0	70.0	80.0	31.0
774	1	5.0	2	1	6	55.0	70.0	34.0	34.0	32.0	1	1	2	1	0	4	90.0	80.0	56.0
775	8	1.0	2	1	6	46.0	60.0	63.0	32.0	30.0	1	1	1	1	4	5	80.0	70.0	77.0													90.0	90.0	85.0
776	7	3.0	2	2	6	61.0	80.0	41.0	32.0	30.0	1	1	2	1	4	3	90.0	90.0	50.0
777	16	1.0	2	2	6	41.0	70.0	43.0	40.0	26.0	1	1	1	1	4	1
778	5	1.0	2	2	3	32.0	60.0	39.0	32.0	26.0	1	1	0	1	4	6	70.0	50.0	34.0										70.0	40.0	42.0	70.0	40.0	42.0	70.0	30.0	34.0							30.0	30.0	42.0
779	7	1.0	2	1	3	18.0	50.0	65.0	37.0	32.0	1	1	0	0	0	1	100.0	70.0	62.0													80.0	80.0	54.0
780	15	1.0	2	2	6	72.0	60.0	72.0	23.0	30.0	1	1	2	6	2	1	50.0	50.0	80.0							60.0	50.0	88.0
781	7	1.0	2	1	6	47.0	80.0	36.0	27.0	26.0	1	1	1	1	4	4	70.0	70.0	29.0
782	5	1.0	1	3	6	36.0	80.0	78.0	29.0	32.0	1	1	0	2	2	1	60.0	50.0	78.0				0.0	20.0	72.0							0.0	0.0	72.0
783	5	1.0	1	3	3	54.0	70.0	47.0	44.0	28.0	1	1	1	1	1	3	70.0	80.0	52.0	90.0	90.0	53.0	70.0	90.0	61.0	80.0	90.0	54.0	80.0	90.0	53.0	90.0	90.0	57.0	80.0	90.0	67.0	70.0	80.0	60.0	80.0	90.0	48.0	80.0	90.0	52.0
784	5	4.0	1	1	6	44.0	70.0	85.0	36.0	27.0	2	0	1	2	4	6	70.0	70.0	88.0
785	5	7.0	1	2	6	42.0	80.0	45.0	33.0	29.0	0	0	0	1	4	3	70.0	70.0	45.0																						60.0	70.0	20.0				70.0	60.0	46.0
786	5	3.0	1	1	6	32.0	80.0	49.0	44.0	25.0	0	0	0	99	4	6	90.0	90.0	45.0													80.0	80.0	52.0
787	10	1.0	1	3	6	46.0	80.0	4.0	46.0	25.0	0	0	1	1	2	3	70.0	60.0	4.0
788	16	1.0	2	1	6	40.0	40.0	88.0	38.0	32.0	1	1	0	1	4	3	30.0	30.0	85.0													20.0	0.0	92.0
789	16	1.0	2	3	6	63.0	80.0	35.0	25.0	23.0	1	1	2	1	4	1	30.0	30.0	52.0				60.0	30.0	42.0	80.0	60.0	58.0	80.0	60.0	51.0	80.0	80.0	54.0	60.0	70.0	54.0	70.0	40.0	51.0	80.0	30.0	48.0	50.0	40.0	54.0	60.0	30.0	54.0
790	10	1.0	1	1	6	49.0	90.0	69.0	38.0	32.0	1	1	0	1	4	5	80.0	80.0	72.0													70.0	90.0	64.0
791	5	4.0	1	1	6	55.0	70.0	60.0	21.0	30.0	1	1	2	1	0	4	80.0	70.0	70.0													90.0	80.0	67.0
792	16	2.0	2	2	6	27.0	30.0	41.0	52.0	20.0	0	0	0	3	4	1	100.0	90.0	46.0	90.0	90.0	34.0
793	16	1.0	2	3	6	72.0	90.0	71.0	26.0	30.0	1	1	2	6	4	4	90.0	80.0	77.0	70.0	80.0	81.0	70.0	70.0	69.0	60.0	70.0	74.0	70.0	60.0	80.0	70.0	80.0	84.0	70.0	80.0	76.0	70.0	80.0	72.0	70.0	90.0	92.0				70.0	100.0	76.0
794	5	5.0	1	2	3	33.0	80.0	64.0	16.0	31.0	0	0	0	1	4	4	100.0	80.0	84.0	90.0	80.0	70.0	70.0	70.0	88.0				70.0	70.0	75.0	70.0	80.0	82.0	70.0	70.0	79.0	70.0	70.0	75.0	70.0	70.0	82.0	80.0	80.0	79.0	80.0	70.0	79.0
795	5	2.0	1	2	6	77.0	80.0	57.0	17.0	37.0	2	0	2	6	0	6	80.0	70.0	56.0	90.0	90.0	48.0	80.0	80.0	46.0	80.0	90.0	66.0	60.0	60.0	96.0	70.0	70.0	52.0	90.0	80.0	77.0	100.0	90.0	92.0	90.0	100.0	92.0	100.0	90.0	85.0	100.0	100.0	85.0
796	7	1.0	1	1	6	47.0	80.0	63.0	19.0	34.0	1	1	1	1	4	4	90.0	100.0	65.0													30.0	60.0	64.0
797	6	1.0	1	3	6	57.0	100.0	81.0	29.0	33.0	1	1	2	1	4	7																															100.0	90.0	92.0
798	16	1.0	2	1	6	56.0	80.0	46.0	31.0	21.0	1	1	1	1	4	5	90.0	80.0	45.0													70.0	20.0	46.0
799	1	3.0	1	2	6	38.0	90.0	42.0	23.0	25.0	1	1	1	1	3	5	80.0	90.0	48.0	70.0	70.0	46.0
800	7	1.0	1	1	6	25.0	80.0	96.0	28.0	34.0	0	0	0	1	4	4	0.0	80.0	88.0													20.0	20.0	84.0
801	16	3.0	2	2	6	44.0	40.0	52.0	25.0	31.0	1	1	2	1	4	6
802	10	1.0	1	3	6	35.0	50.0	39.0	39.0	28.0	1	1	1	5	4	6	90.0	80.0	38.0	20.0	10.0	37.0	10.0	10.0	70.0	60.0	30.0	63.0	20.0	10.0	26.0	10.0	0.0	55.0	0.0	0.0	35.0	0.0	0.0	64.0	0.0	0.0	65.0	0.0	0.0	70.0	0.0	0.0	57.0
803	5	3.0	1	1	6	18.0	50.0	34.0	39.0	25.0	0	0	0	0	2	1	80.0	60.0	27.0													70.0	30.0	32.0
804	5	4.0	1	2	6	39.0	80.0	64.0	33.0	31.0	0	0	0	1	2	5	80.0	70.0	58.0	70.0	80.0	48.0
805	4	1.0	1	1	6	51.0	70.0	72.0	53.0	37.0	1	1	1	3	0	2	100.0	80.0	85.0													70.0	60.0	88.0
806	12	1.0	2	2	6	21.0	90.0	81.0	19.0	34.0	0	0	0	0	1	1	80.0	70.0	74.0	70.0	70.0	92.0
807	14	3.0	2	1	6	68.0	70.0	51.0	25.0	32.0	2	0	2	2	2	4	60.0	70.0	56.0
808	16	4.0	2	2	6	63.0	80.0	72.0	27.0	35.0	1	1	2	2	4	5	70.0	80.0	82.0
809	1	2.0	2	1	6	46.0	40.0	64.0	32.0	30.0	1	1	0	1	1	6	90.0	70.0	70.0													90.0	90.0	69.0
810	12	4.0	1	2	6	51.0	70.0	62.0	33.0	28.0	0	0	1	2	4	4	70.0	70.0	49.0				70.0	60.0	56.0													70.0	50.0	48.0	70.0	30.0
811	7	2.0	1	3	3	31.0	70.0	53.0	45.0	25.0	1	1	1	4	2	4	90.0	30.0	39.0	40.0	0.0	51.0	20.0	0.0											30.0	0.0	51.0	20.0	0.0	48.0				0.0	0.0	57.0
812	12	1.0	2	1	6	20.0	50.0	27.0	38.0	33.0	0	0	0	0	2	1	100.0	100.0	55.0													80.0	90.0	40.0
813	2	5.0	1	2	6	28.0	80.0	30.0	35.0	33.0	1	1	0	0	4	4
814	16	1.0	2	3	6	37.0	50.0	55.0	30.0	24.0	0	0	0	1	2	5	70.0	60.0	56.0
815	10	1.0	1	1	6	28.0	80.0	20.0	46.0	24.0	0	0	0	4	0	1	90.0	80.0	14.0
816	5	5.0	1	2	6	64.0	90.0	96.0	12.0	30.0	1	1	2	6	0	2	90.0	90.0	96.0	10.0	80.0	75.0	10.0	70.0	54.0	10.0	80.0	82.0	80.0	80.0	96.0	80.0	80.0	89.0	70.0	70.0	89.0	80.0	80.0	85.0	90.0	90.0	89.0	90.0	100.0	96.0	90.0	100.0	96.0
817	5	9.0	1	2	6	38.0	80.0	57.0	45.0	28.0	1	1	1	1	4	4	90.0	90.0	73.0	80.0	80.0	81.0				70.0	70.0	62.0				80.0	70.0	73.0				70.0	90.0	77.0	70.0	70.0	66.0	80.0	80.0	67.0	80.0	70.0	57.0
818	5	2.0	1	1	6	23.0	70.0	57.0	18.0	32.0	0	0	0	0	0	3	100.0	80.0	57.0
819	10	2.0	1	2	6	42.0	50.0	51.0	28.0	31.0	1	1	1	1	3	5	80.0	70.0	53.0	70.0	70.0	58.0	70.0	80.0	57.0	90.0	90.0	57.0	80.0	80.0	65.0	80.0	80.0	64.0				80.0	80.0	76.0				80.0	80.0	70.0
820	5	1.0	1	3	6	24.0	70.0	74.0	21.0	33.0	0	0	0	0	0	1	90.0	90.0	78.0	80.0	80.0	78.0	70.0	80.0	76.0	70.0	70.0	67.0	70.0	80.0	75.0	70.0	70.0	67.0	70.0	80.0		70.0	70.0
821	12	2.0	1	1	6	33.0	70.0	53.0	55.0	20.0	1	1	1	0	4	0	60.0	70.0	44.0													70.0	70.0
822	10	1.0	1	3	3	18.0	60.0	79.0	33.0	30.0	0	0	0	0	2	1	90.0	80.0	92.0	70.0	90.0	96.0	80.0	90.0	71.0	70.0	90.0	71.0	60.0	90.0	85.0	30.0	50.0	65.0
823	5	1.0	1	2	6	67.0	50.0	58.0	24.0	23.0	2	0	2	6	1	4	70.0	50.0	41.0	70.0	60.0	44.0	50.0	30.0	20.0
824	16	1.0	1	3	6	56.0	100.0	81.0	14.0	34.0	1	1	1	1	0	3	70.0	100.0	77.0	70.0	100.0	51.0
825	10	1.0	1	2	6	37.0	50.0	51.0	48.0	25.0	0	0	0	1	4	4	80.0	80.0	50.0	70.0	80.0		70.0	80.0
826	16	1.0	2	1	3	48.0	100.0	70.0	24.0	30.0	1	1	1	1	4	2	100.0	80.0	58.0													80.0	90.0	54.0
827	13	1.0	1	3	6	53.0	80.0	47.0	33.0	28.0	1	1	1	1	3	4	50.0	30.0	21.0	40.0	30.0	18.0	20.0	10.0	18.0	60.0	50.0	40.0	100.0	100.0	25.0	100.0	100.0	7.0	100.0	90.0	14.0	100.0	100.0	10.0	100.0	100.0	14.0	90.0	100.0	25.0	90.0	100.0	12.0
828	10	1.0	1	2	6	44.0	100.0	43.0	29.0	28.0	1	1	1	1	2	5	70.0	90.0	42.0	80.0	90.0	41.0	80.0	80.0	56.0	80.0	90.0	49.0	80.0	80.0	54.0	70.0	90.0	55.0	80.0	100.0	59.0	100.0	100.0	60.0	100.0	100.0	42.0	90.0	90.0	63.0	80.0	90.0	52.0
829	7	1.0	1	1	6	26.0	80.0	61.0	19.0	27.0	1	1	1	0	4	3	70.0	80.0	47.0
830	16	1.0	2	3	6	30.0	90.0	86.0	14.0	36.0	1	1	0	1	2	5	100.0	100.0	83.0	90.0	90.0	89.0	100.0	100.0	89.0	100.0	100.0	89.0	100.0	100.0	89.0	100.0	100.0	89.0	100.0	100.0	86.0	100.0	100.0	88.0	100.0	100.0	96.0	100.0	100.0	88.0	100.0	100.0	92.0
831	5	2.0	1	2	6	64.0	30.0	22.0	45.0	23.0	1	1	2	99	4	3	90.0	60.0	30.0	70.0	50.0	24.0	70.0	50.0	31.0	70.0	70.0	3.0	60.0	50.0	12.0	60.0	40.0	21.0	60.0	40.0	39.0	60.0	30.0	0.0	50.0	30.0	11.0	50.0	30.0	7.0	50.0	30.0	9.0
832	5	3.0	1	3	6	32.0	90.0	86.0	35.0	35.0	1	1	1	1	2	4	80.0	80.0	92.0
833	5	2.0	1	2	3	41.0	100.0	48.0	28.0	30.0	1	1	1	1	2	6	90.0	90.0	46.0	100.0	80.0	61.0	80.0	80.0	47.0				80.0	80.0	54.0	70.0	100.0	58.0	90.0	90.0	59.0	90.0	90.0	55.0				90.0	90.0	42.0	80.0	80.0	48.0
834	12	1.0	1	3	6	53.0	100.0	40.0	53.0	23.0	1	1	1	1	4	4	100.0	100.0	28.0	100.0	100.0	36.0	100.0	100.0	44.0	100.0	100.0	32.0	100.0	100.0	36.0	100.0	100.0	56.0	70.0	100.0	64.0	100.0	100.0	20.0	100.0	100.0	40.0	90.0	100.0	44.0	100.0	100.0	52.0
835	2	1.0	1	1	6	23.0	80.0	63.0	39.0	33.0	1	1	0	1	1	1
836	5	2.0	1	1	6	50.0	70.0	67.0	31.0	30.0	1	1	1	1	4	4	70.0	70.0	62.0													70.0	70.0	59.0
837	7	4.0	1	2	6	67.0	50.0	74.0	23.0	30.0	99	99	2	6	0	1	70.0	40.0	74.0
838	10	1.0	1	1	6	49.0	80.0	46.0	43.0	26.0	1	1	0	1	4	5																80.0	100.0	48.0
839	5	2.0	1	3	6	29.0	70.0	48.0	39.0	20.0	1	1	0	1	4	4	100.0	90.0	51.0	90.0	90.0	84.0	80.0	90.0	69.0	70.0	80.0	84.0	80.0	90.0	44.0							90.0	90.0	85.0				90.0	100.0	70.0	90.0	100.0	62.0
840	10	1.0	1	2	6	70.0	80.0	74.0	27.0	28.0	1	1	2	6	4	7	80.0	80.0	71.0	70.0	50.0	64.0	70.0	60.0	62.0							20.0	30.0	51.0	30.0	30.0
841	5	2.0	1	1	6	44.0	90.0	64.0	30.0	38.0	1	1	1	2	4	6	90.0	90.0	48.0													0.0	10.0	58.0
842	16	1.0	2	3	6	47.0	50.0	61.0	41.0	29.0	99	99	1	1	1	5	70.0	50.0	65.0	70.0	50.0	68.0	80.0	80.0	80.0	70.0	70.0	70.0	90.0	80.0	89.0	70.0	70.0	80.0	70.0	70.0	77.0	70.0	50.0	69.0	50.0	50.0	74.0	60.0	50.0	72.0	60.0	50.0	62.0
843	7	2.0	2	2	6	47.0	100.0	84.0	22.0	30.0	1	1	1	1	0	4	80.0	80.0	45.0				80.0	90.0	57.0
844	16	3.0	2	1	6	41.0	70.0	26.0	25.0	31.0	1	1	1	1	0	1	90.0	80.0	48.0													60.0	50.0	36.0
845	10	2.0	1	2	6	34.0	60.0	56.0	31.0	30.0	0	0	0	99	3	6	70.0	80.0	61.0	70.0	70.0	50.0	60.0	60.0	54.0	60.0	60.0	58.0	60.0	70.0	70.0	60.0	70.0	64.0	60.0	60.0	66.0	60.0	60.0	61.0	70.0	70.0	62.0	80.0	90.0	58.0	70.0	70.0	72.0
846	5	2.0	1	2	6	64.0	80.0	68.0	28.0	34.0	2	0	2	1	0	6
847	16	1.0	2	1	6	49.0	100.0	76.0	52.0	38.0	0	0	1	1	4	3	100.0	100.0	64.0													70.0	80.0	40.0
848	16	2.0	2	2	6	50.0	80.0	67.0	58.0	31.0	1	1	0	6	4	2	100.0	90.0	89.0	100.0	100.0	80.0										70.0	80.0	70.0	60.0	50.0	36.0
849	16	1.0	2	3	3	70.0	90.0	42.0	33.0	28.0	1	1	2	6	0	4	90.0	90.0	38.0	100.0	100.0	46.0	70.0	80.0	39.0	90.0	90.0	48.0	100.0	100.0	54.0	100.0	100.0	57.0	90.0	90.0	54.0				100.0	90.0	45.0	90.0	90.0	51.0	80.0	80.0	54.0
850	2	5.0	2	2	6	58.0	30.0	28.0	43.0	24.0	0	0	0	99	4	6	80.0	60.0	32.0	40.0	40.0	17.0	20.0	20.0	23.0	30.0	30.0	19.0	20.0	20.0	23.0	20.0	20.0	8.0	30.0	30.0	20.0	20.0	30.0	12.0	20.0	30.0	20.0	20.0	20.0	26.0	20.0	20.0	23.0
851	7	1.0	2	3	3	50.0	100.0	61.0	16.0	31.0	1	1	1	1	2	6	100.0	90.0	53.0	100.0	100.0	71.0	90.0	90.0	72.0	90.0	90.0	47.0	100.0	90.0	57.0	100.0	90.0	68.0	100.0	90.0	67.0	100.0	90.0	65.0	100.0	90.0	53.0	100.0	90.0	60.0	100.0	100.0	70.0
852	4	1.0	1	1	6	50.0	80.0	24.0	30.0	24.0	0	0	0	2	0	4	90.0	90.0	49.0
853	5	2.0	1	1	6	56.0	40.0	27.0	31.0	22.0	0	0	0	1	2	4
854	12	3.0	1	2	6	50.0	80.0	20.0	20.0	29.0	0	0	2	1	4	5	90.0	90.0	28.0	90.0	90.0	31.0	100.0	90.0	30.0	90.0	90.0	40.0	90.0	90.0	39.0	90.0	90.0	47.0	80.0	90.0	47.0	70.0	70.0	47.0				80.0	80.0	33.0	70.0	70.0	32.0
855	14	3.0	2	2	6	72.0	40.0	52.0	34.0	27.0	1	1	2	2	2	4	60.0	40.0	27.0	60.0	60.0	59.0	60.0	40.0	43.0	60.0	40.0	31.0	60.0	30.0	29.0	70.0	70.0	38.0	60.0	60.0	27.0	60.0	60.0	46.0	70.0	70.0	51.0	60.0	50.0	49.0	40.0	30.0	48.0
856	6	1.0	1	3	6	50.0	60.0	69.0	35.0	33.0	1	1	1	1	3	6	90.0	90.0	62.0	90.0	90.0	64.0	70.0	60.0	73.0	70.0	50.0	54.0													80.0	100.0	37.0	80.0	70.0	64.0
857	5	3.0	1	1	6	52.0	100.0	68.0	19.0	36.0	1	1	2	1	2	1
858	5	2.0	1	2	6	45.0	60.0	42.0	27.0	28.0	0	0	1	1	4	6	90.0	80.0	63.0	80.0	80.0	62.0	80.0	80.0								90.0	90.0	66.0				70.0	50.0	51.0	70.0	40.0	34.0	70.0	50.0		70.0	20.0	54.0
859	4	1.0	1	3	6	74.0	90.0	42.0	38.0	27.0	2	0	0	6	2	7	50.0	30.0	40.0	20.0	10.0	29.0	30.0	20.0	64.0	20.0	10.0	60.0	20.0	0.0	67.0	0.0	0.0	62.0
860	7	2.0	1	1	6	54.0	50.0	68.0	29.0	25.0	1	1	1	1	2	5	70.0	50.0	50.0
861	5	2.0	1	2	6	28.0	90.0	35.0	29.0	32.0	1	1	0	1	2	5	90.0	80.0	50.0	70.0	90.0	30.0							90.0	90.0	55.0	90.0	90.0	47.0	80.0	90.0	46.0	90.0	90.0	45.0				90.0	90.0	46.0
862	5	1.0	1	2	3	54.0	80.0	33.0	36.0	27.0	0	0	0	1	4	6	70.0	50.0	44.0	80.0	80.0	42.0	70.0	60.0	47.0	70.0	80.0	40.0	80.0	90.0	55.0	80.0	80.0	43.0	70.0	80.0	48.0	70.0	80.0	46.0	80.0	70.0	50.0	80.0	80.0	49.0	90.0	20.0	56.0
863	7	3.0	1	2	6	45.0	80.0	72.0	26.0	32.0	1	1	0	1	4	5	80.0	90.0	60.0	80.0	80.0	80.0	60.0	70.0	80.0	70.0	70.0	52.0	60.0	70.0	64.0	60.0	70.0	72.0	60.0	80.0	92.0	70.0	80.0	56.0	60.0	50.0	32.0	60.0	60.0	56.0	60.0	60.0	44.0
864	12	3.0	1	2	6	55.0	30.0	41.0	27.0	36.0	0	0	0	1	2	3				70.0	40.0	50.0	70.0	30.0	39.0	70.0	70.0	52.0	70.0	40.0	47.0	60.0	50.0	48.0	70.0	30.0	52.0	60.0	20.0	36.0	40.0	20.0	60.0				30.0	30.0	42.0
865	5	1.0	1	2	3	33.0	70.0	42.0	24.0	34.0	1	1	0	1	2	6	100.0	90.0	39.0	100.0	70.0	54.0	100.0	80.0	44.0	90.0	90.0	57.0	100.0	90.0	54.0	100.0	90.0
866	6	1.0	1	2	6	64.0	90.0	81.0	33.0	30.0	1	1	2	1	1	5	90.0	100.0	89.0	80.0	80.0	92.0	80.0	90.0	92.0	90.0	100.0	81.0	90.0	100.0	96.0	90.0	90.0	96.0	90.0	100.0	96.0	100.0	90.0	96.0	100.0	100.0	84.0	100.0	100.0	77.0	100.0	100.0	96.0
867	5	1.0	1	1	6	61.0	80.0	45.0	28.0	27.0	1	1	2	1	4	4	90.0	90.0	37.0													80.0	80.0	51.0
868	5	1.0	1	2	3	39.0	80.0	63.0	18.0	36.0	1	1	0	1	2	4	80.0	80.0
869	5	2.0	1	1	6	43.0	80.0	39.0	36.0	25.0	0	0	0	1	4	5	80.0	80.0	36.0													60.0	60.0	42.0
870	7	3.0	1	2	6	30.0	50.0	43.0	53.0	30.0	0	0	0	1	0	6	60.0	50.0	52.0	60.0	50.0	42.0	30.0	20.0	50.0
871	5	1.0	1	3	6	23.0	100.0	20.0	42.0	23.0	0	0	0	0	4	1
872	16	3.0	2	1	6	55.0	80.0	23.0	38.0	37.0	0	0	1	99	4	6	70.0	80.0	53.0
873	16	2.0	2	1	6	48.0	60.0	42.0	34.0	34.0	1	1	2	1	4	2
874	5	1.0	1	1	6	22.0	80.0	45.0	52.0	26.0	1	1	0	0	2	1	70.0	40.0	70.0
875	5	1.0	1	3	6	34.0	80.0	69.0	12.0	36.0	0	0	0	1	4	5	100.0	80.0	64.0	100.0	90.0	54.0	90.0	90.0	66.0	90.0	80.0	59.0	70.0	50.0	73.0							60.0	60.0	80.0	90.0	90.0	62.0	80.0	80.0	57.0	80.0	80.0	71.0
876	16	1.0	2	2	3	56.0	80.0	45.0	24.0	30.0	1	1	2	1	2	1	90.0	90.0	46.0	70.0	70.0	38.0	80.0	60.0	46.0
877	8	1.0	1	2	3	58.0	90.0	49.0	29.0	27.0	1	1	2	1	3	3	100.0	80.0	64.0	90.0	90.0	43.0	80.0	90.0	49.0	100.0	80.0	42.0	70.0	90.0	45.0	80.0	80.0	41.0	70.0	70.0	41.0	70.0	70.0	44.0	80.0	70.0	55.0	70.0	60.0	51.0	70.0	70.0	54.0
878	5	1.0	1	2	6	38.0	90.0	52.0	40.0	31.0	2	0	1	1	0	4	100.0	80.0	65.0	100.0	80.0	65.0	100.0	80.0	74.0	90.0	90.0	44.0	70.0	80.0	79.0	70.0	70.0	48.0	80.0	90.0	46.0	100.0	100.0	58.0				70.0	100.0	77.0	70.0	90.0	81.0
879	10	1.0	1	3	6	19.0	60.0	47.0	35.0	24.0	1	1	0	0	3	1
880	4	1.0	1	3	6	36.0	70.0	43.0	24.0	32.0	0	0	0	2	4	6				70.0	70.0	49.0	60.0	70.0	50.0
881	5	2.0	1	1	6	36.0	50.0	39.0	36.0	32.0	1	1	1	1	1	3	80.0	50.0	39.0													50.0	30.0	31.0
882	12	1.0	1	1	6	18.0	50.0	50.0	48.0	28.0	1	1	0	0	3	1	70.0	80.0	20.0
883	15	3.0	2	2	6	61.0	60.0	52.0	16.0	38.0	1	1	1	99	4	3	100.0	30.0	28.0	70.0	80.0	80.0	80.0	50.0	68.0	100.0	70.0	69.0	100.0	80.0	88.0	80.0	100.0	88.0	90.0	70.0	88.0	60.0	60.0	72.0	80.0	50.0	84.0	50.0	50.0	80.0	80.0	80.0	88.0
884	5	1.0	1	2	3	36.0	80.0	28.0	36.0	36.0	2	0	0	1	1	6
885	7	3.0	2	2	6	50.0	90.0	73.0	33.0	34.0	1	1	2	1	4	4	100.0	100.0	68.0	100.0	100.0	57.0	100.0	100.0	57.0	100.0	100.0	80.0	100.0	100.0	84.0	100.0	100.0	92.0	100.0	100.0	92.0	100.0	100.0	75.0	100.0	100.0	81.0	100.0	100.0	84.0	100.0	100.0	92.0
886	12	1.0	1	1	6	53.0	90.0	61.0	24.0	24.0	1	1	2	1	3	3	90.0	90.0	71.0													100.0	90.0	60.0
887	12	6.0	1	2	3	42.0	60.0	41.0	36.0	38.0	1	1	1	2	4	3	90.0	50.0	55.0	50.0	50.0	84.0	70.0	70.0	84.0	70.0	40.0	56.0	80.0	70.0	88.0	80.0	80.0	68.0	70.0	70.0		70.0	70.0	62.0				60.0	50.0	43.0	60.0	50.0	55.0
888	8	1.0	2	3	6	38.0	80.0	65.0	29.0	34.0	1	1	1	1	2	6	100.0	80.0	60.0	90.0	80.0	65.0	80.0	80.0	64.0
889	5	1.0	1	3	6	55.0	80.0	76.0	39.0	32.0	1	1	2	1	4	4	90.0	70.0	81.0	90.0	80.0	92.0	80.0	80.0	92.0	90.0	100.0	92.0	100.0	90.0	92.0	100.0	100.0	88.0	100.0	100.0	96.0	100.0	100.0	96.0	100.0	100.0	96.0	100.0	100.0	96.0	100.0	100.0	96.0
890	1	1.0	1	3	6	26.0	80.0	56.0	58.0	23.0	0	0	0	0	3	1	30.0	20.0	31.0	0.0	0.0	23.0	0.0	0.0	30.0	0.0	0.0	42.0	0.0	0.0	44.0
891	5	1.0	1	3	6	61.0	80.0	66.0	27.0	30.0	1	1	2	1	2	4	70.0	80.0	75.0	70.0	70.0	72.0	70.0	80.0	75.0	70.0	70.0	82.0	90.0	100.0	88.0	90.0	100.0	92.0	70.0	80.0	58.0	70.0	70.0	66.0	70.0	80.0	68.0	70.0	70.0	78.0
892	5	2.0	1	1	6	52.0	60.0	22.0	22.0	24.0	1	1	1	1	0	6
893	16	2.0	1	1	6	39.0	80.0	69.0	15.0	39.0	0	0	1	1	2	6	60.0	40.0	67.0													60.0	40.0
894	7	2.0	1	3	6	22.0	60.0	41.0	36.0	28.0	0	0	0	0	3	4	70.0	90.0	42.0	90.0	90.0	53.0	100.0	100.0	61.0	90.0	80.0	67.0	90.0	90.0	53.0	100.0	100.0	36.0	90.0	100.0	39.0	90.0	100.0	45.0	90.0	90.0	74.0	100.0	100.0	70.0	90.0	90.0	69.0
895	8	2.0	1	1	6	43.0	70.0	57.0	23.0	33.0	1	1	1	1	4	6	80.0	80.0	76.0													80.0	70.0	61.0
896	7	2.0	2	1	6	61.0	50.0	43.0	28.0	29.0	1	1	2	1	3	3	90.0	60.0	48.0													60.0	40.0	43.0
897	7	3.0	2	1	6	45.0	80.0	84.0	28.0	30.0	1	1	1	1	2	6	90.0	90.0	96.0													80.0	70.0	84.0
898	5	1.0	1	3	6	40.0	80.0	23.0	55.0	28.0	1	1	1	5	4	6	100.0	80.0	31.0	90.0	60.0	30.0	100.0	70.0	31.0	100.0	60.0	37.0				70.0	80.0	36.0
899	3	1.0	1	2	6	56.0	100.0	88.0	15.0	37.0	1	1	2	1	3	5	100.0	80.0	75.0	90.0	80.0	54.0	80.0	70.0	76.0	90.0	80.0	57.0	80.0	80.0	56.0	80.0	80.0	62.0	90.0	80.0	76.0
900	5	2.0	1	2	6	31.0	70.0	73.0	40.0	30.0	1	1	1	5	4	4	70.0	90.0	80.0	70.0	50.0	84.0	60.0	30.0
901	16	1.0	2	2	6	53.0	100.0	33.0	20.0	31.0	0	0	1	1	4	2	100.0	100.0	33.0	100.0	100.0	37.0	90.0	100.0	35.0	100.0	100.0	45.0	100.0	100.0	22.0				100.0	100.0	48.0							100.0	100.0	45.0
902	12	2.0	2	1	6	23.0	60.0	66.0	23.0	30.0	0	0	0	0	3	3	60.0	80.0	52.0
903	7	2.0	1	2	6	43.0	20.0	48.0	18.0	36.0	1	1	1	99	2	5	70.0	30.0	44.0										80.0	50.0	59.0				70.0	50.0	52.0	70.0	60.0	64.0							0.0	0.0	68.0
904	7	3.0	2	2	6	64.0	100.0	46.0	38.0	25.0	1	1	2	99	4	4	10.0	0.0	38.0	60.0	30.0	32.0	0.0	0.0	51.0	0.0	0.0	50.0	50.0	40.0	44.0	10.0	20.0	24.0				0.0	0.0	49.0				0.0	0.0	28.0	0.0	0.0	43.0
905	16	1.0	2	3	6	55.0	50.0	44.0	34.0	30.0	1	1	1	1	2	1	80.0	60.0	68.0	70.0	50.0	40.0	50.0	40.0		60.0	40.0	61.0																80.0	60.0	53.0
906	13	1.0	1	3	6	41.0	70.0	96.0	19.0	35.0	1	1	1	1	3	6	90.0	80.0	96.0	90.0	100.0	92.0	100.0	100.0	88.0	100.0	100.0	96.0	90.0	100.0	78.0	100.0	100.0	96.0				100.0	100.0	96.0	100.0	100.0	88.0	100.0	100.0	92.0	100.0	100.0	92.0
907	5	1.0	1	2	6	49.0	70.0	64.0	36.0	29.0	2	0	1	1	4	4	70.0	50.0	65.0	60.0	60.0	50.0	20.0	30.0	51.0	60.0	60.0	48.0	30.0	20.0	35.0	60.0	70.0	52.0	60.0	60.0	43.0	70.0	70.0	68.0	80.0	90.0	60.0	70.0	70.0	48.0	70.0	80.0	68.0
908	5	2.0	1	3	3	54.0	40.0	53.0	41.0	30.0	1	1	1	1	0	3	90.0	50.0	45.0	70.0	40.0	27.0	70.0	70.0	48.0	70.0	70.0	57.0	70.0	70.0	54.0	70.0	60.0	48.0	70.0	70.0	46.0	60.0	60.0	64.0				70.0	50.0	64.0	30.0	20.0	64.0
909	5	4.0	1	2	6	54.0	50.0	35.0	28.0	32.0	1	1	2	1	0	5	70.0	40.0	34.0	80.0	50.0	50.0							60.0	50.0	55.0				60.0	30.0	22.0				60.0	30.0	44.0
910	4	4.0	1	2	6	27.0	70.0	66.0	34.0	26.0	1	1	0	0	1	1	90.0	70.0	61.0	60.0	60.0	66.0							60.0	40.0	45.0							70.0	50.0	43.0	40.0	20.0	54.0
911	5	3.0	1	1	6	48.0	80.0	59.0	20.0	31.0	1	1	1	1	4	5	100.0	100.0	92.0													70.0	80.0	92.0
912	16	1.0	2	3	6	44.0	100.0	64.0	20.0	33.0	1	1	1	1	4	6	100.0	100.0	71.0	100.0	100.0	78.0	90.0	90.0	92.0	100.0	90.0	68.0	80.0	100.0	81.0	70.0	80.0	75.0	80.0	100.0	89.0	90.0	100.0	85.0	90.0	100.0	89.0	80.0	60.0	78.0	90.0	90.0	88.0
913	5	1.0	1	3	3	20.0	50.0	92.0	51.0	39.0	1	1	0	1	3	1	80.0	70.0	80.0	50.0	50.0	72.0	60.0	60.0	92.0	60.0	50.0	96.0	70.0	70.0	96.0	80.0	80.0	96.0	90.0	90.0	96.0	70.0	80.0	96.0	70.0	80.0	96.0	70.0	70.0	92.0	70.0	70.0	96.0
914	16	1.0	2	2	6	42.0	80.0	67.0	25.0	27.0	1	1	1	1	4	1	90.0	70.0	75.0	90.0	90.0	77.0	90.0	70.0	88.0	80.0	70.0	66.0	80.0	70.0	70.0	0.0	30.0		60.0	50.0	63.0				10.0	10.0	73.0				10.0	20.0	60.0
915	8	1.0	2	1	6	49.0	80.0	67.0	25.0	30.0	1	1	1	1	2	5	100.0	80.0	49.0													90.0	80.0	57.0
916	5	1.0	1	3	6	20.0	100.0	88.0	27.0	35.0	1	1	0	1	1	1	100.0	100.0	96.0	90.0	100.0	96.0
917	16	1.0	2	1	6	50.0	50.0	50.0	22.0	35.0	1	1	1	1	4	5	90.0	80.0	67.0													70.0	90.0	64.0
918	16	1.0	2	1	3	55.0	10.0	46.0	33.0	30.0	1	1	1	1	3	3																90.0	100.0	52.0
919	5	1.0	1	3	3	49.0	100.0	92.0	14.0	39.0	1	1	1	1	4	4	90.0	100.0	88.0	90.0	100.0	92.0	90.0	100.0	88.0	90.0	100.0	92.0	90.0	90.0	92.0	80.0	80.0	96.0	70.0	80.0	92.0	50.0	50.0	88.0	50.0	50.0	88.0	20.0	20.0	88.0	0.0	0.0	92.0
920	16	2.0	2	2	6	45.0	80.0	46.0	42.0	24.0	0	0	0	3	4	4	70.0	80.0	68.0	60.0	50.0	52.0										60.0	30.0	45.0				30.0	40.0	61.0				90.0	80.0	60.0
921	5	3.0	1	2	6	58.0	70.0	88.0	27.0	30.0	0	0	0	1	4	4	80.0	80.0	96.0	80.0	80.0	92.0	80.0	80.0	92.0	80.0	80.0	96.0	80.0	80.0	92.0	80.0	80.0	96.0	80.0	80.0	92.0	80.0	80.0	96.0	70.0	80.0	96.0	70.0	70.0	96.0	70.0	70.0	96.0
922	16	1.0	2	1	3	46.0	80.0	51.0	23.0	33.0	1	1	0	1	4	3	100.0	100.0	76.0													90.0	80.0	53.0
923	5	3.0	1	2	6	52.0	90.0	68.0	40.0	35.0	0	0	2	1	4	4	100.0	90.0	68.0	100.0	90.0	80.0	80.0	90.0	72.0	80.0	90.0	76.0	80.0	90.0	76.0	90.0	90.0	68.0	70.0	90.0	80.0	80.0	90.0	69.0	90.0	90.0	72.0	70.0	90.0	72.0	70.0	70.0	72.0
924	5	4.0	1	1	6	50.0	60.0	52.0	44.0	30.0	0	0	1	1	2	6	60.0	30.0	55.0													60.0	50.0	80.0
925	12	1.0	2	2	6	46.0	40.0	44.0	24.0	22.0	1	1	1	1	3	4	70.0	50.0	64.0	70.0	50.0	56.0							80.0	60.0	56.0							70.0	40.0	28.0	70.0	70.0	56.0	70.0	50.0	32.0
926	16	3.0	2	1	6	49.0	50.0	28.0	36.0	24.0	0	0	1	1	4	5	70.0	50.0	41.0													30.0	10.0	29.0
927	5	1.0	1	1	6	22.0	60.0	80.0	22.0	36.0	0	0	0	0	0	1	80.0	70.0	86.0													90.0	100.0	77.0
928	16	2.0	2	1	6	42.0	50.0	57.0	18.0	22.0	1	1	1	1	4	6	80.0	80.0	48.0													90.0	90.0	58.0
929	7	1.0	1	3	6	32.0	80.0	96.0	18.0	40.0	1	1	1	99	0	4	100.0	100.0	84.0	90.0	100.0	92.0	80.0	90.0	96.0
930	7	1.0	2	2	6	28.0	70.0	73.0	33.0	34.0	1	1	1	1	2	6	20.0	0.0	47.0													30.0	0.0	59.0
931	5	3.0	1	2	6	55.0	60.0	81.0	29.0	27.0	1	1	2	1	4	6	70.0	80.0	73.0	60.0	30.0	64.0	70.0	70.0	60.0	60.0	60.0	82.0	60.0	50.0	71.0	60.0	50.0	67.0	60.0	40.0	78.0	60.0	60.0	96.0	30.0	40.0	92.0	70.0	60.0	96.0	30.0	20.0	96.0
932	5	3.0	1	1	3	56.0	100.0	71.0	17.0	28.0	1	1	2	1	4	4	100.0	100.0	79.0
933	6	1.0	1	1	6	51.0	80.0	54.0	43.0	25.0	1	1	1	1	4	3	80.0	80.0	50.0													30.0	30.0	45.0
934	5	2.0	1	3	6	50.0	50.0	72.0	26.0	30.0	1	1	2	1	4	3	20.0	30.0
935	12	1.0	1	1	3	35.0	90.0	32.0	28.0	24.0	2	0	1	1	4	5
936	12	10.0	1	2	6	31.0	100.0	52.0	33.0	31.0	0	0	0	1	0	6	100.0	90.0	48.0													80.0	80.0	56.0
937	1	1.0	1	1	6	47.0	50.0	31.0	27.0	30.0	1	1	2	1	3	4	100.0	80.0	37.0													80.0	80.0	36.0
938	16	2.0	2	1	6	55.0	60.0	43.0	35.0	30.0	0	0	0	1	0	5	100.0	80.0	45.0													90.0	30.0	68.0
939	2	3.0	2	3	3	54.0	90.0	70.0	27.0	30.0	2	0	1	2	4	3	100.0	90.0	59.0	100.0	90.0	55.0	100.0	100.0	57.0				100.0	100.0	53.0				100.0	100.0	77.0				100.0	100.0	39.0	100.0	100.0	37.0	100.0	100.0	60.0
940	16	1.0	2	3	3	57.0	80.0	69.0	43.0	35.0	1	1	2	1	0	6	80.0	80.0	58.0	90.0	80.0	76.0	90.0	80.0	84.0	80.0	70.0	71.0	90.0	80.0	57.0	80.0	80.0	78.0	80.0	80.0	57.0	80.0	80.0	54.0	80.0	70.0	71.0	80.0	70.0	57.0	50.0	20.0	76.0
941	16	1.0	2	2	6	40.0	50.0	32.0	21.0	25.0	1	1	1	1	4	4	30.0	30.0	44.0	60.0	50.0	32.0	30.0	30.0	45.0																			80.0	80.0	44.0	80.0	80.0	37.0
942	7	1.0	2	3	3	55.0	80.0	53.0	57.0	39.0	1	1	1	1	4	6				70.0	70.0	28.0	10.0	0.0	37.0				0.0	0.0	24.0										0.0	0.0	28.0	0.0	0.0	38.0	0.0	0.0	18.0
943	5	3.0	1	2	6	36.0	50.0	40.0	38.0	27.0	1	1	0	1	4	6	30.0	50.0	57.0	70.0	60.0	57.0				70.0	60.0	57.0
944	5	1.0	1	3	6	56.0	70.0	68.0	33.0	28.0	0	0	0	1	0	4
945	5	3.0	1	1	6	48.0	30.0	45.0	43.0	31.0	1	1	1	1	4	6	30.0	40.0	29.0													0.0	0.0	54.0
946	5	4.0	1	2	6	53.0	50.0	13.0	25.0	27.0	99	99	1	99	4	1	80.0	60.0	7.0	50.0	50.0	6.0	60.0	60.0	13.0				80.0	40.0	3.0	70.0	40.0	14.0	40.0	30.0	0.0	40.0	30.0	4.0	40.0	30.0	9.0	30.0	10.0	0.0	30.0	10.0	0.0
947	7	2.0	1	1	6	63.0	80.0	84.0	20.0	30.0	1	1	2	1	0	4	100.0	80.0	88.0													70.0	40.0	96.0
948	7	1.0	2	2	6	68.0	90.0	96.0	25.0	34.0	1	1	2	6	4	5	100.0	90.0	78.0	80.0	80.0	92.0	70.0	90.0	85.0	80.0	80.0	85.0	80.0	90.0	92.0	80.0	90.0	92.0	80.0	90.0	88.0	80.0	80.0	92.0	80.0	90.0	96.0	80.0	100.0	96.0	80.0	80.0	88.0
949	12	2.0	1	1	6	38.0	90.0	34.0	24.0	29.0	2	0	1	1	2	5	70.0	60.0	29.0
950	16	1.0	2	3	6	49.0	80.0	60.0	37.0	24.0	0	0	0	1	2	7	80.0	90.0	48.0	80.0	90.0	56.0	70.0	60.0	50.0	60.0	50.0	80.0	30.0	40.0	44.0	70.0	50.0	53.0				20.0	10.0	49.0
951	7	1.0	1	2	6	21.0	70.0	32.0	29.0	33.0	0	0	0	0	0	1
952	10	1.0	1	2	6	67.0	70.0	64.0	19.0	28.0	1	1	2	6	0	1	100.0	90.0	78.0	70.0	70.0	96.0	70.0	70.0	88.0	70.0	70.0	96.0	70.0	70.0	96.0	70.0	70.0	96.0	80.0	80.0	85.0	80.0	80.0	84.0	70.0	80.0	51.0	80.0	70.0
953	7	3.0	2	1	6	69.0	60.0	40.0	37.0	29.0	1	1	2	6	4	5	100.0	90.0	96.0													90.0	90.0	81.0
954	7	1.0	1	2	6	81.0	90.0	78.0	31.0	30.0	2	0	2	6	2	2	100.0	100.0	92.0	100.0	90.0	96.0	100.0	100.0	78.0	90.0	90.0	54.0	100.0	100.0	96.0	100.0	100.0	96.0	100.0	100.0	96.0	100.0	100.0	96.0	100.0	100.0	96.0	100.0	100.0	96.0	100.0	100.0	96.0
955	10	1.0	1	3	6	19.0	80.0	52.0	24.0	29.0	0	0	0	0	2	1	80.0	70.0	49.0	60.0	50.0	58.0	80.0	50.0	46.0	70.0	60.0	58.0	80.0	60.0	43.0										70.0	50.0	38.0
956	13	1.0	1	1	3	58.0	80.0	56.0	22.0	35.0	1	1	1	2	0	6	100.0	80.0	57.0													100.0	80.0	77.0
957	5	1.0	1	3	6	63.0	70.0	51.0	29.0	26.0	1	1	2	1	4	1	90.0	80.0	59.0	90.0	90.0	80.0	80.0	90.0	47.0	100.0	70.0	51.0	100.0	80.0	44.0	90.0	90.0	39.0	90.0	90.0	47.0	100.0	90.0	70.0	80.0	80.0	45.0	100.0	60.0	45.0	90.0	80.0	51.0
958	14	1.0	2	1	3	67.0	100.0	96.0	15.0	30.0	1	1	2	6	0	5	70.0	70.0	68.0
959	7	4.0	1	1	6	60.0	70.0	62.0	20.0	29.0	0	0	2	1	4	4	80.0	80.0	77.0													70.0	70.0	68.0
960	5	1.0	1	3	6	54.0	80.0	59.0	35.0	31.0	1	1	1	0	4	5	70.0	80.0	61.0	90.0	90.0	64.0	90.0	90.0	70.0	80.0	90.0	80.0	90.0	90.0	57.0				90.0	90.0	76.0	90.0	90.0	60.0	90.0	90.0	64.0
961	6	1.0	1	3	6	63.0	50.0	48.0	43.0	28.0	2	0	2	6	4	5				80.0	80.0	59.0	50.0	30.0	62.0	20.0	30.0	41.0	0.0	10.0	38.0	60.0	60.0	56.0	60.0	60.0	64.0	70.0	60.0	52.0	70.0	70.0	48.0	80.0	70.0	64.0	80.0	80.0	68.0
962	14	1.0	2	1	6	64.0	90.0	81.0	26.0	34.0	1	1	2	99	0	4	100.0	90.0	77.0													100.0	90.0	66.0
963	14	1.0	2	1	3	68.0	80.0	40.0	22.0	29.0	1	1	2	6	2	3	100.0	80.0	44.0													30.0	30.0	48.0
964	5	1.0	1	3	6	42.0	80.0	42.0	36.0	23.0	1	1	1	1	3	5	80.0	80.0	61.0							60.0	60.0	42.0							0.0	0.0	46.0
965	5	2.0	1	2	6	52.0	30.0	61.0	39.0	34.0	1	1	2	99	4	5	70.0	80.0	84.0	0.0	30.0	71.0	10.0	40.0	51.0	60.0	80.0	65.0	70.0	70.0	84.0	70.0	60.0	89.0	90.0	90.0	77.0	100.0	100.0	96.0	80.0	90.0	96.0	70.0	80.0	96.0	90.0	100.0	89.0
966	5	1.0	1	3	6	52.0	50.0	33.0	38.0	27.0	1	1	1	99	4	6	70.0	70.0	40.0	50.0	30.0	23.0							10.0	10.0	36.0	10.0	0.0	30.0
967	5	3.0	1	2	6	48.0	90.0	92.0	20.0	34.0	1	1	1	1	4	4	90.0	90.0	81.0	100.0	100.0	89.0	70.0	80.0	85.0	80.0	80.0	69.0	80.0	60.0	54.0							70.0	50.0	56.0	80.0	80.0	92.0	90.0	90.0	85.0	20.0	20.0	72.0
968	10	1.0	1	3	6	49.0	50.0	69.0	31.0	31.0	2	0	1	1	4	7	70.0	50.0	61.0	20.0			10.0	10.0	55.0	60.0	20.0	34.0										20.0	10.0	65.0
969	6	1.0	1	3	6	50.0	80.0	12.0	49.0	21.0	1	1	2	1	4	3	70.0	70.0	11.0	70.0	80.0											90.0	40.0
970	7	1.0	1	1	6	45.0	80.0	58.0	26.0	27.0	1	1	1	1	2	6	100.0	90.0	54.0													70.0	70.0	54.0
971	1	1.0	1	3	6	44.0	100.0	88.0	26.0	37.0	1	1	1	2	4	5	100.0	100.0	96.0	100.0	90.0	88.0	90.0	100.0	96.0	90.0	90.0	96.0	90.0	90.0	96.0				90.0	80.0	80.0	90.0	80.0	96.0	80.0	40.0	92.0				90.0	90.0	92.0
972	1	1.0	2	2	6	47.0	50.0	46.0	25.0	37.0	1	1	2	99	2	2	60.0	60.0	48.0	70.0	60.0	64.0	80.0	70.0	35.0	80.0	70.0	32.0	70.0	50.0	40.0	60.0	30.0	16.0	70.0	70.0	67.0	70.0	50.0	24.0	40.0	20.0	36.0
973	5	1.0	1	3	3	38.0	80.0	58.0	28.0	33.0	1	1	1	1	0	6	70.0	60.0	56.0	70.0	80.0	54.0	80.0	70.0	53.0	70.0	70.0	42.0	70.0	70.0	52.0	70.0	80.0	57.0	60.0	70.0	45.0	70.0	70.0	42.0	70.0	60.0	54.0	50.0	50.0	57.0	70.0	80.0	69.0
974	16	1.0	2	1	6	23.0	40.0	61.0	37.0	27.0	0	0	0	1	2	1	90.0	70.0	71.0													80.0	80.0	84.0
975	5	2.0	1	2	6	49.0	80.0	48.0	26.0	28.0	0	0	1	1	1	5	80.0	80.0	32.0	50.0	80.0	48.0	70.0	80.0	31.0	70.0	70.0	44.0	70.0	100.0	28.0	90.0	90.0	48.0	70.0	90.0	50.0	70.0	90.0	32.0	90.0	90.0	20.0	100.0	100.0	50.0	90.0	90.0	40.0
976	7	1.0	1	3	6	52.0	90.0	24.0	54.0	20.0	1	1	0	4	4	4	90.0	100.0	22.0	90.0	100.0	28.0	80.0	90.0	28.0	70.0	80.0	4.0	70.0	70.0	28.0	50.0	50.0	9.0	70.0	50.0	28.0	30.0	30.0	32.0	60.0	40.0	24.0	60.0	40.0	4.0	20.0	20.0	0.0
977	6	1.0	1	3	6	33.0	80.0	40.0	50.0	22.0	1	1	1	1	4	4	100.0	100.0	46.0	80.0	100.0	45.0	80.0	100.0	40.0	90.0	100.0	30.0	90.0	100.0	46.0	90.0	100.0	54.0	100.0	100.0	66.0	100.0	90.0	40.0	90.0	90.0	35.0	90.0	90.0	48.0	90.0	90.0	50.0
978	7	4.0	1	2	6	44.0	70.0	43.0	28.0	28.0	99	99	1	5	4	7	60.0	20.0	40.0										20.0	20.0	45.0
979	10	2.0	2	2	6	51.0	80.0	54.0	45.0	29.0	1	1	2	1	0	4	80.0	70.0	49.0	70.0	70.0	37.0	70.0	70.0	39.0	80.0	80.0	41.0	70.0	80.0	46.0	80.0	90.0	51.0	80.0	70.0	59.0	90.0	80.0	51.0	70.0	70.0	38.0	80.0	80.0	51.0	70.0	70.0	73.0
980	12	1.0	1	2	6	21.0	20.0	9.0	53.0	24.0	0	0	0	1	0	0	100.0	30.0	7.0	100.0	30.0	21.0	90.0	0.0	27.0	90.0	20.0	30.0				90.0	0.0	14.0	90.0	10.0	9.0				90.0	0.0	10.0				90.0	0.0	16.0
981	5	1.0	1	3	3	18.0	80.0	71.0	41.0	31.0	1	1	0	99	0	0	90.0	90.0	65.0
982	13	5.0	1	1	3	32.0	80.0	24.0	38.0	27.0	0	0	0	1	4	2	70.0	80.0	24.0
983	5	2.0	1	1	6	47.0	70.0	63.0	36.0	36.0	1	1	1	1	3	5
984	5	1.0	1	1	6	23.0	70.0	88.0	34.0	32.0	0	0	0	99	1	1	90.0	70.0	88.0													70.0	40.0	92.0
985	16	1.0	2	1	6	20.0	50.0	33.0	37.0	23.0	1	1	0	0	1	3	50.0	20.0	37.0
986	7	3.0	2	2	6	37.0	70.0	36.0	46.0	25.0	1	1	1	1	2	4
987	5	3.0	1	2	3	43.0	40.0	76.0	55.0	26.0	0	0	0	1	0	6	70.0	60.0	76.0	60.0	60.0	76.0				70.0	70.0	68.0	90.0	60.0	60.0	70.0	60.0	64.0	60.0	60.0	68.0	70.0	70.0	76.0	70.0	80.0	76.0	70.0	70.0	70.0	60.0	60.0	84.0
988	15	3.0	2	2	6	21.0	80.0	42.0	33.0	28.0	0	0	0	0	2	3	90.0	90.0	61.0							80.0	90.0	39.0	90.0	80.0	78.0	80.0	90.0	69.0							90.0	80.0	81.0	90.0	90.0	73.0
989	7	4.0	2	1	6	67.0	80.0	67.0	36.0	32.0	1	1	2	99	4	6	70.0	70.0	77.0													70.0	40.0	88.0
990	5	1.0	1	1	6	57.0	70.0	35.0	42.0	21.0	1	1	1	1	0	5	80.0	80.0	35.0
991	16	2.0	2	1	6	31.0	50.0	96.0	15.0	34.0	1	1	0	1	4	6	100.0	70.0	88.0													50.0	30.0
992	2	1.0	1	3	3	46.0	40.0	42.0	32.0	28.0	1	1	1	1	1	3	100.0	80.0	53.0	90.0	80.0	64.0	90.0	90.0	76.0	80.0	90.0	53.0	70.0	70.0	56.0	100.0	90.0	63.0	100.0	90.0	61.0	90.0	80.0	76.0	100.0	90.0	80.0	100.0	100.0	96.0	90.0	100.0	80.0
993	5	1.0	1	1	3	30.0	70.0	85.0	20.0	34.0	1	1	0	1	2	6	100.0	80.0	81.0													60.0	50.0	81.0
994	10	2.0	1	3	6	68.0	90.0	69.0	18.0	22.0	1	1	2	6	4	3	70.0	70.0	44.0							20.0	40.0	49.0	20.0	20.0		60.0	50.0	62.0							30.0	30.0
995	5	1.0	1	3	3	51.0	90.0	48.0	48.0	21.0	1	1	1	3	4	1	90.0	90.0	55.0	100.0	80.0	51.0	100.0	90.0	57.0	100.0	90.0	47.0	50.0	50.0	60.0	70.0	70.0	50.0				50.0	30.0	33.0	90.0	90.0	30.0	80.0	90.0	28.0	80.0	50.0	23.0
996	6	1.0	1	3	6	43.0	80.0	60.0	33.0	30.0	1	1	1	1	3	5				80.0	70.0	32.0
997	4	1.0	1	2	3	76.0	80.0	51.0	19.0	31.0	0	0	2	6	4	1	80.0	90.0	82.0	70.0	80.0	78.0	80.0	80.0	45.0	70.0	80.0	44.0	70.0	80.0	48.0	80.0	80.0	48.0	70.0	90.0	46.0	80.0	80.0	51.0	70.0	80.0	51.0	80.0	80.0	49.0	80.0	80.0	42.0
998	4	2.0	1	1	6	29.0	50.0	57.0	22.0	34.0	1	1	1	5	3	6																90.0	90.0
999	12	1.0	1	3	6	69.0	50.0	47.0	39.0	26.0	1	1	2	1	4	5	30.0	40.0	42.0	80.0	50.0	42.0	70.0	60.0	43.0	80.0	80.0	48.0
1000	1	1.0	2	1	6	45.0	10.0	40.0	41.0	32.0	1	1	1	1	4	5	100.0	80.0	31.0
1001	15	2.0	2	2	6	36.0	50.0	19.0	22.0	27.0	1	1	0	4	1	4	80.0	90.0	23.0	80.0	90.0	47.0	100.0	90.0	42.0	100.0	100.0	43.0	0.0	50.0	36.0
1002	5	3.0	1	1	6	43.0	80.0	47.0	31.0	27.0	1	1	1	1	0	7	100.0	90.0	48.0													90.0	90.0	41.0
1003	7	1.0	1	2	6	52.0	80.0	15.0	40.0	24.0	1	1	2	1	4	4	70.0	80.0	30.0	80.0	80.0	22.0	70.0	80.0	22.0				80.0	80.0
1004	10	4.0	1	1	6	74.0	80.0	65.0	33.0	30.0	2	0	2	6	0	4	80.0	90.0	69.0
1005	5	2.0	1	3	6	42.0	80.0	57.0	28.0	28.0	1	1	1	1	0	4	80.0	70.0	72.0	70.0	80.0	64.0
1006	16	1.0	2	3	6	49.0	80.0	69.0	36.0	31.0	1	1	1	1	2	4	70.0	80.0	54.0	90.0	80.0	47.0	70.0	70.0	56.0	30.0	30.0	43.0							80.0	90.0	59.0	70.0	70.0	51.0	80.0	90.0	60.0				90.0	90.0	76.0
1007	5	3.0	1	1	6	60.0	50.0	32.0	41.0	29.0	1	1	1	1	4	4	80.0	70.0	42.0													60.0	60.0	33.0
1008	13	1.0	1	1	6	46.0	70.0	38.0	23.0	27.0	1	1	1	1	2	5	60.0	50.0	58.0
1009	5	3.0	1	2	6	23.0	80.0	81.0	32.0	29.0	0	0	0	99	4	4	90.0	80.0	81.0	90.0	90.0	52.0	70.0	80.0	80.0	80.0	90.0	96.0	80.0	80.0		60.0	60.0	96.0				70.0	80.0	96.0	90.0	100.0	96.0	90.0	90.0	96.0	80.0	100.0
1010	5	1.0	1	1	6	44.0	90.0	75.0	22.0	33.0	1	1	1	1	2	6	100.0	100.0	85.0
1011	5	1.0	1	2	3	51.0	90.0	55.0	32.0	30.0	1	1	1	1	2	6
1012	16	2.0	2	2	6	52.0	70.0	63.0	50.0	26.0	1	1	1	1	3	6	80.0	70.0	60.0				80.0	70.0	56.0	70.0	80.0	48.0
1013	5	1.0	1	1	6	22.0	40.0	46.0	23.0	27.0	1	1	0	0	2	3	100.0	80.0	64.0
1014	5	1.0	1	2	6	43.0	70.0	37.0	24.0	29.0	1	1	1	1	0	4
1015	5	1.0	1	2	3	43.0	50.0	44.0	22.0	30.0	0	0	0	1	4	5	70.0	60.0	61.0	40.0	30.0	28.0	40.0	30.0	32.0	10.0	10.0	40.0	50.0	30.0	44.0	30.0	20.0	32.0				60.0	30.0	52.0
1016	5	1.0	1	3	6	49.0	70.0	88.0	27.0	25.0	2	0	2	1	2	4	90.0	60.0	92.0	70.0	60.0	96.0	100.0	100.0	84.0	90.0	80.0	92.0	90.0	90.0	96.0	90.0	80.0	88.0	90.0	50.0	96.0	80.0	80.0	96.0	0.0	80.0	96.0	80.0	50.0	92.0	80.0	30.0	92.0
1017	5	1.0	1	3	6	27.0	90.0	65.0	18.0	36.0	1	1	1	1	2	1	90.0	80.0	48.0
1018	13	1.0	1	2	6	33.0	60.0	66.0	31.0	30.0	1	1	1	1	2	5	70.0	70.0	54.0	70.0	70.0	78.0				10.0	10.0		10.0	40.0	66.0	60.0	60.0	88.0
1019	16	1.0	2	1	3	57.0	80.0	60.0	26.0	29.0	1	1	2	1	4	4	80.0	80.0	52.0													60.0	30.0	38.0
1020	10	2.0	1	2	6	38.0	60.0	70.0	29.0	35.0	0	0	0	1	4	5				70.0	60.0	57.0
1021	14	1.0	2	1	6	65.0	80.0	85.0	16.0	40.0	1	1	2	6	0	2	90.0	90.0	96.0													70.0	70.0	96.0
1022	7	3.0	1	2	6	48.0	90.0	70.0	35.0	32.0	1	1	2	1	4	5	60.0	60.0	77.0				70.0	70.0	73.0	70.0	60.0	48.0	60.0	50.0	58.0										70.0	50.0		70.0	50.0
1023	10	1.0	1	1	6	30.0	90.0	37.0	54.0	26.0	0	0	0	1	2	4	80.0	90.0	20.0
1024	12	1.0	1	1	6	19.0	100.0	88.0	26.0	34.0	1	1	0	0	3	0	70.0	80.0	68.0													70.0	60.0	51.0
1025	7	4.0	1	2	6	60.0	90.0	56.0	39.0	21.0	1	1	2	1	4	4	70.0	90.0	44.0	60.0	70.0	56.0	60.0	80.0	47.0	70.0	70.0	44.0	60.0	80.0	60.0	50.0	50.0	52.0	70.0	80.0	64.0	60.0	50.0	24.0	70.0	70.0	40.0				70.0	70.0	52.0
1026	10	1.0	1	3	6	55.0	90.0	92.0	17.0	37.0	1	1	2	1	1	7	100.0	100.0	96.0	100.0	100.0	96.0	100.0	100.0	96.0	100.0	100.0	96.0	100.0	100.0	96.0	100.0	100.0	96.0	100.0	100.0	96.0	100.0	100.0	96.0	100.0	100.0	96.0	100.0	100.0	96.0	100.0	100.0	96.0
1027	6	1.0	1	1	6	43.0	70.0	63.0	50.0	32.0	1	1	1	1	4	1	90.0	70.0	74.0													70.0	70.0	56.0
1028	16	2.0	2	3	3	48.0	100.0	62.0	18.0	32.0	1	1	1	99	4	1	70.0	90.0	88.0	70.0	70.0	67.0	70.0	60.0	84.0	70.0	40.0	66.0	70.0	50.0	63.0	50.0	50.0	66.0	60.0	60.0	60.0	50.0	50.0	62.0	50.0	50.0	66.0	50.0	50.0	71.0	50.0	50.0	55.0
1029	5	2.0	1	2	6	26.0	70.0	65.0	23.0	35.0	1	1	0	1	2	4	80.0	80.0	59.0	90.0	90.0	71.0	100.0	90.0	66.0	80.0	80.0	82.0	100.0	100.0	64.0	70.0	70.0	49.0	70.0	80.0	70.0	90.0	90.0	44.0	100.0	90.0	74.0	70.0	70.0	6.0	80.0	80.0	51.0
1030	5	2.0	1	1	6	27.0	70.0	64.0	41.0	28.0	1	1	0	1	2	4	90.0	80.0	51.0													80.0	100.0	78.0
1031	5	1.0	1	2	6	52.0	90.0	73.0	46.0	27.0	1	1	1	1	4	4	90.0	90.0	92.0	90.0	90.0	80.0	90.0	80.0	76.0	90.0	80.0	72.0	90.0	80.0	80.0	90.0	80.0	84.0	80.0	80.0	76.0	80.0	80.0	80.0	70.0	70.0	76.0	70.0	30.0	78.0	50.0	30.0	72.0
1032	7	2.0	2	3	6	54.0	70.0	73.0	23.0	35.0	1	1	1	1	4	6	100.0	70.0	73.0	100.0	90.0	73.0	100.0	90.0	80.0	90.0	80.0	84.0	90.0	90.0	84.0	80.0	90.0	76.0				90.0	90.0	80.0	80.0	90.0	72.0	80.0	80.0	84.0	70.0	70.0	68.0
1033	13	2.0	1	2	6	68.0	40.0	48.0	33.0	29.0	0	0	2	6	4	4
1034	14	1.0	2	3	6	60.0	60.0	55.0	19.0	32.0	1	1	2	99	2	4	80.0	80.0	74.0	90.0	80.0	52.0	80.0	70.0	92.0	70.0	60.0	55.0	70.0	70.0	28.0	70.0	60.0	37.0	70.0	60.0	40.0	70.0	80.0	42.0	80.0	80.0	39.0	80.0	80.0	39.0	70.0	20.0	42.0
1035	12	1.0	2	1	6	33.0	20.0	77.0	48.0	22.0	0	0	1	2	2	3	70.0	60.0	62.0													70.0	60.0	60.0
1036	5	1.0	1	3	3	29.0	50.0	44.0	58.0	21.0	1	1	0	4	2	6	70.0	70.0	52.0													30.0	30.0	19.0										0.0	0.0	8.0	0.0	0.0	24.0
1037	7	1.0	2	1	6	18.0	90.0	61.0	29.0	31.0	1	1	0	0	1	1																50.0	50.0	53.0
1038	5	4.0	1	1	6	27.0	90.0	72.0	34.0	34.0	0	0	0	1	1	2	90.0	80.0	68.0													70.0	50.0	56.0
1039	14	1.0	2	1	3	53.0	40.0	76.0	34.0	30.0	0	0	0	2	0	5
1040	12	1.0	1	3	6	24.0	70.0	30.0	38.0	26.0	1	1	0	0	4	3	90.0	70.0	36.0				90.0	90.0	32.0	90.0	90.0	32.0	90.0	90.0	20.0				90.0	100.0	36.0	90.0	90.0	24.0	90.0	80.0	48.0	70.0	90.0	32.0
1041	3	1.0	1	2	6	73.0	90.0	33.0	23.0	30.0	1	1	2	6	0	5	70.0	80.0	68.0	100.0	80.0	78.0	90.0	90.0	63.0	90.0	90.0	54.0	90.0	90.0	66.0	80.0	80.0	49.0	80.0	80.0	31.0	80.0	90.0	44.0	80.0	80.0	41.0	70.0	70.0	41.0	70.0	70.0	39.0
1042	16	3.0	2	1	6	50.0	60.0	49.0	24.0	24.0	1	1	2	1	4	3	80.0	80.0	70.0
1043	13	2.0	1	1	3	50.0	80.0	39.0	36.0	39.0	1	1	1	1	2	1	90.0	90.0	49.0													70.0	80.0	30.0
1044	5	2.0	1	2	6	61.0	50.0	51.0	27.0	31.0	1	1	1	2	4	6	70.0	70.0	51.0				80.0	80.0	54.0				70.0	70.0	47.0							80.0	80.0	57.0
1045	5	1.0	1	2	6	47.0	70.0	60.0	26.0	29.0	1	1	2	1	4	5	90.0	80.0	58.0	100.0	80.0	47.0	80.0	70.0	62.0	70.0	70.0	52.0	70.0	60.0	54.0	70.0	20.0	54.0				50.0	50.0	57.0				30.0	30.0	49.0	30.0	50.0	58.0
1046	13	1.0	1	3	6	36.0	80.0	55.0	34.0	28.0	1	1	1	1	4	7	70.0	70.0	49.0				60.0	80.0	39.0	60.0	60.0	33.0				60.0	50.0	36.0
1047	5	3.0	1	1	6	60.0	60.0	65.0	12.0	30.0	0	0	2	1	1	4	100.0	60.0	72.0													80.0	100.0	88.0
1048	1	1.0	1	3	6	58.0	80.0	77.0	34.0	30.0	1	1	2	1	2	7	80.0	70.0	53.0	90.0	70.0	80.0	90.0	80.0	73.0	90.0	80.0	70.0	70.0	70.0	80.0	70.0	70.0	73.0	80.0	70.0	64.0	70.0	70.0	74.0	70.0	40.0	73.0	30.0	40.0	71.0	30.0	40.0	84.0
1049	5	1.0	1	1	6	37.0	90.0	25.0	30.0	30.0	99	99	1	1	2	1	70.0	70.0														70.0	50.0
1050	12	4.0	1	2	6	61.0	100.0	55.0	25.0	27.0	0	0	2	1	2	0	80.0	100.0	57.0	100.0	100.0	65.0				70.0	70.0	63.0	70.0	80.0	52.0				100.0	100.0	81.0	90.0	80.0	60.0	90.0	90.0	73.0	80.0	80.0	64.0	80.0	80.0	66.0
1051	5	1.0	2	1	6	58.0	70.0	58.0	31.0	35.0	1	1	1	1	4	5	80.0	90.0	74.0													60.0	60.0	55.0
1052	12	1.0	1	2	3	23.0	30.0	27.0	43.0	27.0	0	0	0	0	1	1
1053	3	1.0	1	3	3	23.0	80.0	41.0	39.0	27.0	1	1	0	0	0	3	100.0	100.0	37.0	100.0	100.0	33.0	90.0	90.0	38.0	50.0	50.0	38.0	50.0	50.0	47.0				30.0	30.0	23.0	60.0	60.0	52.0	80.0	60.0	35.0	70.0	60.0	28.0	20.0	20.0	4.0
1054	1	1.0	2	2	3	64.0	90.0	82.0	24.0	35.0	1	1	2	1	4	6	100.0	90.0	92.0	90.0	100.0	88.0	90.0	100.0	72.0	90.0	100.0	80.0	90.0	100.0	80.0	80.0	100.0	84.0	100.0	100.0	84.0	100.0	100.0	92.0	90.0	90.0	76.0	90.0	90.0	84.0	90.0	100.0	92.0
1055	5	1.0	1	3	6	61.0	90.0	85.0	22.0	25.0	1	1	2	1	4	4	100.0	90.0	84.0	90.0	90.0	92.0	90.0	90.0	78.0	70.0	90.0	74.0	90.0	100.0	63.0	80.0	90.0	92.0	90.0	90.0	76.0	90.0	90.0	85.0	90.0	90.0	88.0	80.0	90.0	78.0	90.0	90.0	84.0
1056	7	2.0	2	1	6	42.0	100.0	64.0	27.0	30.0	1	1	1	1	4	6	90.0	100.0	65.0													50.0	50.0	78.0
1057	5	1.0	1	2	3	47.0	70.0	42.0	43.0	31.0	1	1	1	2	3	3	90.0	90.0	68.0	30.0	30.0	43.0	0.0	0.0	45.0
1058	13	1.0	1	2	6	38.0	60.0	52.0	49.0	28.0	0	0	0	2	4	4
1059	5	2.0	1	1	6	26.0	70.0	64.0	28.0	27.0	0	0	0	1	3	6	70.0	90.0	53.0													10.0	50.0	57.0
1060	3	2.0	1	1	3	49.0	80.0	4.0	48.0	21.0	0	0	2	99	3	2	100.0	90.0	22.0
1061	12	1.0	1	3	6	63.0	70.0	70.0	27.0	34.0	1	1	2	3	4	4	70.0	60.0	52.0	70.0	60.0	54.0				60.0	50.0	40.0										20.0	20.0	21.0	70.0	10.0	29.0
1062	5	3.0	1	2	6	37.0	60.0	37.0	40.0	33.0	1	1	0	1	2	7	90.0	80.0	53.0										30.0	20.0	36.0	60.0	60.0	44.0							20.0	0.0	30.0
[truncated: 10 more columns]
